# Supplementary material for: Exploring the mechanism of Shengmai Yin for coronary heart disease based on systematic pharmacology and chemoinformatics
Source: Biosci Rep. 2020 Jun 10;40(6):BSR20200286. doi: 10.1042/BSR20200286 (PMC7286881; doi:10.1042/BSR20200286)
Supplement: Supplementary Tables S1-S9 [file BSR-2020-0286_supp.zip]

Archive with 9 entries (9 files):
- BSR-2020-0286_suppST1.xlsx
- BSR-2020-0286_suppST2.xlsx
- BSR-2020-0286_suppST3.xlsx
- BSR-2020-0286_suppST4.xlsx
- BSR-2020-0286_suppST5.xlsx
- BSR-2020-0286_suppST6.xlsx
- BSR-2020-0286_suppST7.xlsx
- BSR-2020-0286_suppST8.xlsx
- BSR-2020-0286_suppST9.xlsx
