# Supplementary material for: Exploring the mechanism of Shengmai Yin for coronary heart disease based on systematic pharmacology and chemoinformatics
Source: Biosci Rep. 2020 Jun 10;40(6):BSR20200286. doi: 10.1042/BSR20200286 (PMC7286881; doi:10.1042/BSR20200286)
Supplement: Supplementary Tables S1-S9 [file BSR-2020-0286_supp.zip › BSR-2020-0286_suppST1.xlsx]

## Sheet: Sheet1
Table S4 Enrichment analysis based on Gene Ontology (GO) annotation of CHD PPI network
Cluster	Term	Pathway	Count	%	Pvalue	Genes	Fold Enrichment	Bonferroni
1	GO:0045429	positive regulation of nitric oxide biosynthetic process	11	0.148368	3.71565e-17	ICAM1, IL6, TNF, PTGS2, INS, AGT, EDN1, IFNG, ESR1, IL1B, TLR4	84.228	5.1053e-14
	GO:0006954	inflammatory response	17	0.229296	8.08171e-15	SELP, IL6, TNF, CCL2, PTGS2, IL18, CRP, CXCL8, TLR4, CXCL12, IL10, TGFB1, TNFRSF1A, IL1B, THBS1, SELE, IL1A	14.7687	1.11358e-11
	GO:0002576	platelet degranulation	12	0.161856	8.15384e-15	SELP, VWF, ALB, PECAM1, VEGFA, SERPINE1, IGF1, THBS1, TGFB1, PLG, FN1, TIMP1	38.3598	1.11358e-11
	GO:0048661	positive regulation of smooth muscle cell proliferation	10	0.13488	1.1343e-13	RETN, IL6, TNF, PTGS2, IL18, HMOX1, EDN1, IGF1, THBS1, FGF2	54.8758	1.55901e-10
	GO:0001525	angiogenesis	13	0.175344	1.74153e-12	CCL2, PTGS2, IL18, CXCL8, MMP2, KDR, LEP, HMOX1, SERPINE1, VEGFA, PECAM1, NOS3, FN1	19.1942	2.39282e-09
	GO:0007568	aging	11	0.148368	4.67126e-11	VCAM1, RETN, IL6, CCL2, AGT, MPO, CAT, FGF2, IL10, TGFB1, TIMP1	21.9503	6.41832e-08
	GO:0045766	positive regulation of angiogenesis	10	0.13488	4.778e-11	HMOX1, VEGFA, SERPINE1, CXCL8, IL1B, NOS3, THBS1, FGF2, IL1A, KDR	28.6309	6.56497e-08
	GO:0001666	response to hypoxia	11	0.148368	7.05109e-11	LEP, VCAM1, CCL2, HMOX1, VEGFA, CAT, THBS1, CXCL12, ADIPOQ, MMP2, TGFB1	21.057	9.6882e-08
	GO:0030198	extracellular matrix organization	11	0.148368	2.55385e-10	VCAM1, ICAM1, VWF, TNF, PECAM1, ELN, SERPINE1, THBS1, FGF2, KDR, FN1	18.4786	3.50899e-07
	GO:0031663	lipopolysaccharide-mediated signaling pathway	7	0.094416	4.36586e-10	TNF, CCL2, IL18, IL1B, TLR4, NOS3, TGFB1	72.0245	5.99868e-07
	GO:0008284	positive regulation of cell proliferation	14	0.188832	6.824e-10	IL6, EDN1, IGF1, TGFB1, KDR, TIMP1, LEP, INS, IFNG, VEGFA, THBS1, FGF2, IL2, FN1	9.89178	9.37617e-07
	GO:0008217	regulation of blood pressure	8	0.107904	8.1833e-10	LEP, ACE, PTGS2, AGT, HMOX1, EDN1, PPARG, NOS3	40.5237	1.12438e-06
	GO:0014068	positive regulation of phosphatidylinositol 3-kinase signaling	8	0.107904	8.1833e-10	LEP, SELP, INS, AGT, IL18, IGF1, CAT, KDR	40.5237	1.12438e-06
	GO:0051092	positive regulation of NF-kappaB transcription factor activity	9	0.121392	5.08533e-09	ICAM1, IL6, TNF, INS, AGT, IL1B, TLR4, CAT, TGFB1	22.2804	6.98722e-06
	GO:0051897	positive regulation of protein kinase B signaling	8	0.107904	5.10152e-09	LEP, IL6, TNF, INS, IL18, THBS1, FGF2, TGFB1	31.3576	7.00946e-06
	GO:0043066	negative regulation of apoptotic process	13	0.175344	6.46992e-09	LEP, IL6, ALB, MMP9, VEGFA, IGF1, MPO, CAT, THBS1, IL10, KDR, TIMP1, IL2	9.40728	8.88963e-06
	GO:0070374	positive regulation of ERK1 and ERK2 cascade	9	0.121392	4.38271e-08	ICAM1, IL6, TNF, CCL2, VEGFA, TLR4, FGF2, TGFB1, KDR	16.9331	6.02166e-05
	GO:0050901	leukocyte tethering or rolling	5	0.06744	4.87507e-08	LEP, VCAM1, SELP, TNF, SELE	126.637	6.69812e-05
	GO:0050729	positive regulation of inflammatory response	7	0.094416	7.47871e-08	TNFRSF1A, CCL2, AGT, IL18, SERPINE1, TLR4, IL2	31.5724	0.000102752
	GO:0010595	positive regulation of endothelial cell migration	6	0.080928	2.38319e-07	AGT, EDN1, VEGFA, THBS1, FGF2, KDR	42.9463	0.000327397
	GO:0051781	positive regulation of cell division	6	0.080928	2.66095e-07	VEGFA, IL1B, CAT, FGF2, TGFB1, IL1A	42.0325	0.000365548
	GO:0042346	positive regulation of NF-kappaB import into nucleus	5	0.06744	4.00976e-07	TNF, PTGS2, IL18, IL1B, TLR4	78.394	0.00055079
	GO:0032496	response to lipopolysaccharide	8	0.107904	5.23195e-07	VCAM1, TNFRSF1A, SELP, PTGS2, EDN1, MPO, TLR4, SELE	16.0612	0.000718611
	GO:0071356	cellular response to tumor necrosis factor	7	0.094416	8.6581e-07	VCAM1, ICAM1, IL6, CCL2, EDN1, CXCL8, THBS1	20.9526	0.00118892
	GO:0032757	positive regulation of interleukin-8 production	5	0.06744	9.90682e-07	TNF, SERPINE1, IL1B, TLR4, ADIPOQ	63.3183	0.00136027
	GO:0071260	cellular response to mechanical stimulus	6	0.080928	2.14064e-06	TNFRSF1A, PTGS2, AGT, IL1B, TLR4, TGFB1	27.8244	0.00293693
	GO:0008285	negative regulation of cell proliferation	10	0.13488	2.19404e-06	IL6, PTGS2, CXCL8, IL1B, NOS3, FGF2, IL10, TGFB1, PLG, IL1A	8.31452	0.00301007
	GO:0043537	negative regulation of blood vessel endothelial cell migration	4	0.053952	8.83574e-06	APOE, THBS1, FGF2, TGFB1	94.0728	0.012067
	GO:0032755	positive regulation of interleukin-6 production	5	0.06744	9.47068e-06	IL6, TNF, IL1B, TLR4, IL1A	36.5839	0.0129285
	GO:0032729	positive regulation of interferon-gamma production	5	0.06744	1.035e-05	TNF, IL18, IL1B, TLR4, IL2	35.7886	0.0141203
	GO:1904707	positive regulation of vascular smooth muscle cell proliferation	4	0.053952	1.10215e-05	AGT, MMP9, MMP2, IL10	87.8013	0.0150295
	GO:0000165	MAPK cascade	8	0.107904	1.17034e-05	TNF, CCL2, INS, IL18, IL1B, FGF2, TGFB1, IL2	10.0536	0.015952
	GO:0000187	activation of MAPK activity	6	0.080928	1.61281e-05	TNF, IGF1, IL1B, TLR4, THBS1, FGF2	18.4629	0.0219164
	GO:0043536	positive regulation of blood vessel endothelial cell migration	4	0.053952	2.32759e-05	VEGFA, THBS1, FGF2, TGFB1	69.3168	0.0314755
2	GO:0042632	cholesterol homeostasis	15	0.315524	2.28984e-26	LPL, APOC2, ABCG8, APOA4, APOB, APOA1, ABCG5, LCAT, CYP7A1, APOA5, APOC3, LIPG, PCSK9, CETP, LIPC	115.754	9.8234e-24
	GO:0042157	lipoprotein metabolic process	12	0.252419	3.00748e-22	APOA4, LPL, APOB, APOA1, LCAT, APOC3, APOA5, APOC1, APOC2, NPC1L1, PCSK9, CETP	155.963	1.29021e-19
	GO:0034375	high-density lipoprotein particle remodeling	9	0.189314	5.64886e-19	APOA4, APOA1, LCAT, APOC3, LIPG, APOC1, CETP, LIPC, PLTP	296.329	2.42336e-16
	GO:0043691	reverse cholesterol transport	9	0.189314	3.82408e-18	APOA4, APOA1, LCAT, APOC3, APOA5, LIPG, APOC2, CETP, LIPC	246.941	1.64053e-15
	GO:0033344	cholesterol efflux	9	0.189314	9.35386e-17	APOA4, ABCG8, APOB, APOA1, ABCG5, APOC3, APOA5, APOC1, APOC2	177.798	4.76286e-14
	GO:0070328	triglyceride homeostasis	8	0.168279	3.66864e-14	APOA4, LPL, APOA1, APOC3, APOA5, APOC2, CETP, LIPC	151.964	1.57174e-11
	GO:0034372	very-low-density lipoprotein particle remodeling	6	0.12621	4.46968e-13	APOA4, LPL, LCAT, APOC2, CETP, LIPC	423.328	1.91753e-10
	GO:0033700	phospholipid efflux	6	0.12621	4.22005e-11	APOA4, APOA1, APOC3, APOA5, APOC1, APOC2	211.664	1.8104e-08
	GO:0008203	cholesterol metabolic process	8	0.168279	5.11035e-11	APOA4, APOB, APOA1, LCAT, APOC1, PCSK9, CETP, LIPC	58.1038	2.19234e-08
	GO:0019433	triglyceride catabolic process	6	0.12621	1.10293e-09	LPL, APOB, APOA1, APOC3, APOA5, LIPC	118.532	4.73157e-07
	GO:0006641	triglyceride metabolic process	6	0.12621	6.64596e-09	LPL, APOC3, APOA5, APOC1, PCSK9, CETP	84.6655	2.85111e-06
	GO:0006869	lipid transport	7	0.147244	7.06624e-09	APOA4, APOA1, APOC3, APOA5, APOC2, CETP, PLTP	45.4892	3.03141e-06
	GO:0030301	cholesterol transport	5	0.105175	2.21186e-08	APOB, APOA1, LCAT, NPC1L1, CETP	154.338	9.48882e-06
	GO:0001523	retinoid metabolic process	6	0.12621	1.17465e-07	APOA4, LPL, APOB, APOA1, APOC3, APOC2	48.5786	5.03911e-05
	GO:0034382	chylomicron remnant clearance	4	0.0841397	1.37746e-07	APOC3, APOC1, APOC2, LIPC	329.255	5.90913e-05
	GO:0010898	positive regulation of triglyceride catabolic process	4	0.0841397	3.84656e-07	APOA4, APOA1, APOA5, APOC2	246.941	0.000165004
	GO:0048261	negative regulation of receptor-mediated endocytosis	4	0.0841397	3.84656e-07	APOC3, APOC1, APOC2, PCSK9	246.941	0.000165004
	GO:0006629	lipid metabolic process	7	0.147244	5.45664e-07	LPL, LCAT, LIPG, APOC1, APOC2, LIPC, PLTP	22.0202	0.000234062
	GO:0010873	positive regulation of cholesterol esterification	4	0.0841397	5.7621e-07	APOA4, APOA1, APOA5, APOC1	219.503	0.000247164
	GO:0042158	lipoprotein biosynthetic process	4	0.0841397	5.7621e-07	APOA4, APOB, APOA1, LCAT	219.503	0.000247164
	GO:0046470	phosphatidylcholine metabolic process	4	0.0841397	8.22055e-07	APOA4, LCAT, APOA5, CETP	197.553	0.000352599
	GO:0051006	positive regulation of lipoprotein lipase activity	4	0.0841397	8.22055e-07	APOA4, APOA1, APOA5, APOC2	197.553	0.000352599
	GO:0045723	positive regulation of fatty acid biosynthetic process	4	0.0841397	8.22055e-07	APOA4, APOA1, APOA5, APOC2	197.553	0.000352599
	GO:0034374	low-density lipoprotein particle remodeling	4	0.0841397	1.12881e-06	APOB, PLA2G7, CETP, LIPC	179.594	0.000484143
	GO:0034371	chylomicron remodeling	3	0.0631048	1.1222e-05	APOA4, LPL, APOC2	493.882	0.00480271
	GO:0007584	response to nutrient	5	0.105175	1.29062e-05	ABCG8, APOA1, ABCG5, LIPG, SERPINC1	33.3704	0.00552149
	GO:0045833	negative regulation of lipid metabolic process	3	0.0631048	2.24164e-05	APOC3, APOC1, APOC2	370.412	0.00957066
	GO:0010916	negative regulation of very-low-density lipoprotein particle clearance	3	0.0631048	2.24164e-05	APOC3, APOC1, APOC2	370.412	0.00957066
	GO:0007596	blood coagulation	6	0.12621	2.76805e-05	F13A1, F2, F8, SERPINC1, PROC, F2R	16.1049	0.0118049
	GO:0010744	positive regulation of macrophage derived foam cell differentiation	2	0.0420698	0.030998	LPL, APOB	61.7353	0.999999
3	GO:0002576	platelet degranulation	6	0.166297	3.05044e-07	F5, FGA, FGB, CLU, ITGB3, ITGA2B	39.127	0.000136345
	GO:0070527	platelet aggregation	5	0.138581	3.13677e-07	P2RY12, FGA, FGB, ITGB3, ITGA2B	81.9122	0.000140204
	GO:0008015	blood circulation	4	0.110865	3.49945e-05	LPA, F5, ADM, OLR1	59.7049	0.0155211
4	GO:0006955	immune response	7	0.215716	1.27165e-05	IL1R1, CCR5, C3, CD40LG, CCR2, IL1RN, PF4	12.1392	0.0054026
	GO:0006954	inflammatory response	6	0.1849	0.000109434	KNG1, CCR5, C3, CD40LG, CCR2, PF4	11.5581	0.0455514
	GO:0007204	positive regulation of cytosolic calcium ion concentration	4	0.123267	0.000684767	KNG1, AGTR1, CCR5, CCR2	21.7936	0.25309
	GO:0007186	G-protein coupled receptor signaling pathway	7	0.215716	0.000824203	GCG, AGTR1, CCR5, C3, CCR2, PF4, ABCA1	5.68477	0.296196
	GO:0006953	acute-phase response	3	0.0924499	0.00117904	IL1RN, HP, IL6R	56.1605	0.395024
	GO:0032496	response to lipopolysaccharide	4	0.123267	0.00122889	THBD, ELANE, PF4, SOD2	17.807	0.407751
	GO:0010744	positive regulation of macrophage derived foam cell differentiation	2	0.0616333	0.0207668	AGTR1, PF4	91.2609	0.999869
7	GO:0019373	epoxygenase P450 pathway	2	2.73973	0.00214279	CYP2J2, CYP2C8	621.926	0.0582944
	GO:0006805	xenobiotic metabolic process	2	2.73973	0.00926884	CYP2J2, CYP2C8	143.521	0.229517
9	GO:0007598	blood coagulation, extrinsic pathway	2	0.149365	0.00208284	TFPI, F7	839.6	0.25936
	GO:0007596	blood coagulation	3	0.224048	0.00241873	TFPI, F7, CPB2	34.2228	0.294409
