# Supplementary material for: Exploring the mechanism of Shengmai Yin for coronary heart disease based on systematic pharmacology and chemoinformatics
Source: Biosci Rep. 2020 Jun 10;40(6):BSR20200286. doi: 10.1042/BSR20200286 (PMC7286881; doi:10.1042/BSR20200286)
Supplement: Supplementary Tables S1-S9 [file BSR-2020-0286_supp.zip › BSR-2020-0286_suppST2.xlsx]

## Sheet: Sheet1
Table S5 Pathway enrichment analysis of CHD PPI network
Term	Pathway	Count	%	Pvalue	Genes	Fold Enrichment	Bonferroni
hsa04610	Complement and coagulation cascades	20	0.0575871	1.11297e-14	KNG1, PLAT, C3, F13A1, F8, F7, PLG, PROC, VWF, THBD, F5, FGA, FGB, CD59, SERPINE1, F2, TFPI, SERPINC1, CPB2, F2R	10.5498	2.40918e-12
hsa03320	PPAR signaling pathway	17	0.048949	1.69769e-11	PPARA, LPL, PPARD, OLR1, PPARG, ADIPOQ, MMP1, APOA2, APOA1, CD36, CYP7A1, APOA5, APOC3, FABP3, FABP2, PLTP, ANGPTL4	9.23502	3.684e-09
hsa04975	Fat digestion and absorption	12	0.0345523	4.08011e-09	APOA4, ABCG8, APOB, APOA1, CD36, ABCG5, PLA2G2A, NPC1L1, SCARB1, FABP2, ABCA1, MTTP	11.199	8.85384e-07
hsa04066	HIF-1 signaling pathway	17	0.048949	4.9965e-09	TF, IL6, FLT1, EDN1, IGF1, TLR4, IL6R, TIMP1, HIF1A, INS, HMOX1, IFNG, SERPINE1, VEGFA, NOS3, INSR, NPPA	6.44527	1.08424e-06
hsa04060	Cytokine-cytokine receptor interaction	26	0.0748632	7.75125e-09	IL1R1, TNF, CCL2, LEPR, IL18, CXCL8, PF4, CXCL12, TGFB1, IL10, TNFRSF1A, TNFRSF11B, IFNG, IL1B, IL1A, LTA, GHR, IL6, IL6R, LEP, PPBP, CCR5, CD40LG, CCR2, CX3CR1, IL2	3.89431	1.68202e-06
hsa04064	NF-kappa B signaling pathway	13	0.0374316	3.61205e-06	VCAM1, ICAM1, TNFRSF1A, IL1R1, TNF, PTGS2, CD40LG, CXCL8, IL1B, TLR4, CXCL12, CD14, LTA	5.43861	0.00078351
hsa04923	Regulation of lipolysis in adipocytes	10	0.0287936	1.754e-05	ADRB2, ADRB1, NPY, PTGS2, INS, PTGS1, ADORA1, IRS1, INSR, LIPE	6.49943	0.00379899
hsa04668	TNF signaling pathway	13	0.0374316	3.13146e-05	ICAM1, IL6, TNF, CCL2, PTGS2, MMP9, EDN1, MMP3, VCAM1, TNFRSF1A, IL1B, SELE, LTA	4.42204	0.00677234
hsa04151	PI3K-Akt signaling pathway	24	0.0691045	5.90121e-05	COL4A2, IL6, FLT1, IGF1, ITGA2, TLR4, IL6R, ITGB3, FGF21, IRS1, KDR, VWF, INS, VEGFA, NOS3, GNB3, THBS1, FGF2, INSR, GHR, FN1, F2R, ITGA2B, IL2	2.53195	0.0127244
hsa04920	Adipocytokine signaling pathway	9	0.0259142	0.000593823	LEP, PPARA, TNFRSF1A, TNF, CD36, NPY, LEPR, IRS1, ADIPOQ	4.67959	0.120936
hsa04611	Platelet activation	12	0.0345523	0.000811609	P2RY12, VWF, FGA, VAMP8, FGB, PTGS1, ITGA2, NOS3, GP1BA, ITGB3, F2R, ITGA2B	3.35971	0.161542
hsa00590	Arachidonic acid metabolism	8	0.0230348	0.00127553	CYP2J2, CYP2C19, PTGS2, CYP2C8, PTGS1, PLA2G2A, EPHX2, GGT1	4.77335	0.24192
hsa04672	Intestinal immune network for IgA production	7	0.0201555	0.00162578	IL6, HLA-DRB1, CD40LG, CXCL12, IL10, TGFB1, IL2	5.4208	0.29748
hsa04152	AMPK signaling pathway	11	0.0316729	0.00188941	LEP, CD36, HMGCR, INS, LEPR, PPARG, IGF1, IRS1, ADIPOQ, INSR, LIPE	3.255	0.336608
hsa04614	Renin-angiotensin system	5	0.0143968	0.00318337	AGTR1, ACE, AGTR2, AGT, ACE2	7.91235	0.499373
hsa04068	FoxO signaling pathway	11	0.0316729	0.00354681	IL6, CDKN2B, INS, SMAD3, IGF1, CAT, IRS1, INSR, IL10, TGFB1, SOD2	2.9878	0.537462
hsa04931	Insulin resistance	9	0.0259142	0.00919642	PPARA, TNFRSF1A, IL6, TNF, CD36, INS, NOS3, IRS1, INSR	3.03307	0.86532
hsa04930	Type II diabetes mellitus	6	0.0172761	0.00955451	TNF, INS, SOCS1, IRS1, ADIPOQ, INSR	4.5496	0.875481
hsa04015	Rap1 signaling pathway	13	0.0374316	0.0123802	FLT1, INS, MRAS, VEGFA, IGF1, FGF21, ITGB3, THBS1, FGF2, INSR, KDR, F2R, ITGA2B	2.25314	0.933014
hsa04630	Jak-STAT signaling pathway	10	0.0287936	0.0175461	LEP, TYK2, IL6, LEPR, SOCS1, IFNG, IL6R, IL10, GHR, IL2	2.51013	0.978534
hsa04621	NOD-like receptor signaling pathway	6	0.0172761	0.0179036	IL6, TNF, CCL2, IL18, CXCL8, IL1B	3.89966	0.980164
hsa04924	Renin secretion	6	0.0172761	0.0300486	AGTR1, ACE, ADRB2, ADRB1, AGT, ADORA1	3.4122	0.998667
hsa04022	cGMP-PKG signaling pathway	9	0.0259142	0.0673287	AGTR1, ADRB2, ADRB1, INS, NPPB, NOS3, ADORA1, IRS1, INSR	2.07324	1
hsa04350	TGF-beta signaling pathway	6	0.0172761	0.0792593	TNF, CDKN2B, IFNG, SMAD3, THBS1, TGFB1	2.59977	1
