# Supplementary material for: Exploring the mechanism of Shengmai Yin for coronary heart disease based on systematic pharmacology and chemoinformatics
Source: Biosci Rep. 2020 Jun 10;40(6):BSR20200286. doi: 10.1042/BSR20200286 (PMC7286881; doi:10.1042/BSR20200286)
Supplement: Supplementary Tables S1-S9 [file BSR-2020-0286_supp.zip › BSR-2020-0286_suppST3.xlsx]

## Sheet: Sheet1
Table S6 Enrichment analysis based on Gene Ontology (GO) annotation of SMY-CHD PPI network
Cluster	Term	Pathway	Count	%	Pvalue	Genes	Fold Enrichment	Bonferroni
1	GO:0045429	positive regulation of nitric oxide biosynthetic process	12	0.145914	6.78573e-19	AKT1, EGFR, ICAM1, IL6, TNF, PTGS2, INS, AGT, EDN1, IFNG, IL1B, TLR4	85.2025	1.00972e-15
	GO:0031663	lipopolysaccharide-mediated signaling pathway	10	0.121595	4.8039e-16	AKT1, MAPK1, TNF, CCL2, IL18, IL1B, TLR4, NOS3, CCL5, TGFB1	95.4091	6.60805e-13
	GO:0006954	inflammatory response	18	0.218872	1.61785e-15	SELP, IL6, TNF, CCL2, PTGS2, IL18, CRP, CXCL8, TLR4, CCL5, CXCL12, IL10, TGFB1, AKT1, TNFRSF1A, IL1B, THBS1, SELE	14.5002	2.47802e-12
	GO:0048661	positive regulation of smooth muscle cell proliferation	11	0.133755	3.22927e-15	AKT1, EGFR, IL6, TNF, PTGS2, IL18, HMOX1, EDN1, THBS1, CCL5, FGF2	55.9733	4.79083e-12
	GO:0002576	platelet degranulation	11	0.133755	9.22699e-13	SELP, VWF, ALB, PECAM1, VEGFA, SERPINE1, THBS1, TGFB1, PLG, FN1, TIMP1	32.6058	1.37299e-09
	GO:0050729	positive regulation of inflammatory response	10	0.121595	1.51507e-12	EGFR, TNFRSF1A, AGTR1, CCL2, AGT, IL18, SERPINE1, TLR4, CCL5, IL2	41.8232	2.2545e-09
	GO:0001525	angiogenesis	13	0.158074	4.69618e-12	CCL2, PTGS2, IL18, CXCL8, MMP2, KDR, LEP, HMOX1, SERPINE1, VEGFA, PECAM1, NOS3, FN1	17.7983	6.98784e-09
	GO:0043066	negative regulation of apoptotic process	16	0.194553	8.14713e-12	EGFR, IL6, MMP9, ANXA5, IL10, KDR, TIMP1, LEP, AKT1, CASP3, ALB, VEGFA, MPO, MAPK8, THBS1, IL2	10.7361	1.2123e-08
	GO:0008217	regulation of blood pressure	9	0.109436	2.91944e-11	LEP, ACE, PTGS2, REN, AGT, HMOX1, EDN1, PPARG, NOS3	42.2736	4.34413e-08
	GO:0071260	cellular response to mechanical stimulus	9	0.109436	6.06422e-11	AKT1, EGFR, TNFRSF1A, PTGS2, AGT, IL1B, MAPK8, TLR4, TGFB1	38.7012	9.02355e-08
	GO:0071222	cellular response to lipopolysaccharide	10	0.121595	8.45673e-11	ICAM1, IL6, TNF, CCL2, SERPINE1, IFNG, CXCL8, MAPK8, TLR4, IL10	27.0185	1.25836e-07
	GO:0008284	positive regulation of cell proliferation	15	0.182393	1.55642e-10	EGFR, IL6, EDN1, TGFB1, KDR, TIMP1, LEP, MAPK1, INS, IFNG, VEGFA, THBS1, FGF2, FN1, IL2	9.82755	2.31595e-07
	GO:0001666	response to hypoxia	11	0.133755	1.58579e-10	LEP, VCAM1, CASP3, CCL2, HMOX1, VEGFA, THBS1, CXCL12, ADIPOQ, MMP2, TGFB1	19.5256	2.35966e-07
	GO:0070374	positive regulation of ERK1 and ERK2 cascade	11	0.133755	1.88035e-10	EGFR, ICAM1, IL6, TNF, CCL2, VEGFA, TLR4, CCL5, FGF2, TGFB1, KDR	19.1909	2.79796e-07
	GO:0051897	positive regulation of protein kinase B signaling	9	0.109436	2.40722e-10	LEP, EGFR, IL6, TNF, INS, IL18, THBS1, FGF2, TGFB1	32.7117	3.58194e-07
	GO:0006955	immune response	14	0.170233	5.6052e-10	IL6, TNF, CCL2, IL18, CXCL8, TLR4, CCL5, CXCL12, IL10, TNFRSF1A, IFNG, IL1B, THBS1, IL2	10.1528	8.34053e-07
	GO:0030198	extracellular matrix organization	11	0.133755	5.71368e-10	VCAM1, ICAM1, VWF, TNF, PECAM1, ELN, SERPINE1, THBS1, FGF2, KDR, FN1	17.1347	8.50196e-07
	GO:0071407	cellular response to organic cyclic compound	8	0.0972763	7.12858e-10	AKT1, CASP3, TNF, CCL2, IL18, IL1B, CCL5, TGFB1	41.3978	1.06073e-06
	GO:0032270	positive regulation of cellular protein metabolic process	6	0.0729572	8.33564e-10	AKT1, AGTR1, INS, AGT, ADIPOQ, TGFB1	122.124	1.24034e-06
	GO:0032496	response to lipopolysaccharide	10	0.121595	2.36765e-09	VCAM1, TNFRSF1A, SELP, CASP3, PTGS2, REN, EDN1, MPO, TLR4, SELE	18.6164	3.52306e-06
	GO:0045766	positive regulation of angiogenesis	9	0.109436	3.02772e-09	HMOX1, VEGFA, SERPINE1, CXCL8, IL1B, NOS3, THBS1, FGF2, KDR	23.8938	4.50524e-06
	GO:0022617	extracellular matrix disassembly	8	0.0972763	4.38147e-09	MMP9, ELN, MMP3, MMP2, PLG, MMP1, FN1, TIMP1	32.1378	6.51961e-06
	GO:0000165	MAPK cascade	11	0.133755	9.42563e-09	EGFR, MAPK1, TNF, CCL2, INS, IL18, IL1B, CCL5, FGF2, TGFB1, IL2	12.8183	1.40252e-05
	GO:0071356	cellular response to tumor necrosis factor	8	0.0972763	5.8667e-08	VCAM1, ICAM1, IL6, CCL2, EDN1, CXCL8, THBS1, CCL5	22.2043	8.72927e-05
	GO:0014068	positive regulation of phosphatidylinositol 3-kinase signaling	7	0.0851167	5.93302e-08	LEP, SELP, INS, AGT, IL18, CCL5, KDR	32.8794	8.82794e-05
	GO:0043491	protein kinase B signaling	6	0.0729572	6.30545e-08	AKT1, TNF, CCL2, IL1B, CCL5, TGFB1	55.5107	9.38206e-05
	GO:0050901	leukocyte tethering or rolling	5	0.0607977	6.68302e-08	LEP, VCAM1, SELP, TNF, SELE	117.427	9.94383e-05
	GO:0030335	positive regulation of cell migration	9	0.109436	1.20745e-07	EGFR, MAPK1, INS, EDN1, VEGFA, THBS1, CCL5, TGFB1, KDR	14.9336	0.000179652
	GO:0051092	positive regulation of NF-kappaB transcription factor activity	8	0.0972763	2.16742e-07	ICAM1, IL6, TNF, INS, AGT, IL1B, TLR4, TGFB1	18.3645	0.00032246
	GO:0050731	positive regulation of peptidyl-tyrosine phosphorylation	7	0.0851167	2.41242e-07	ICAM1, IL6, INS, AGT, VEGFA, ADIPOQ, TGFB1	26.063	0.000358903
	GO:0010595	positive regulation of endothelial cell migration	6	0.0729572	3.52834e-07	AGT, EDN1, VEGFA, THBS1, FGF2, KDR	39.8229	0.00052488
	GO:0043536	positive regulation of blood vessel endothelial cell migration	5	0.0607977	3.57139e-07	AKT1, VEGFA, THBS1, FGF2, TGFB1	80.3445	0.000531282
	GO:0042346	positive regulation of NF-kappaB import into nucleus	5	0.0607977	5.48843e-07	TNF, PTGS2, IL18, IL1B, TLR4	72.6926	0.000816344
	GO:0051091	positive regulation of sequence-specific DNA binding transcription factor activity	7	0.0851167	1.0479e-06	AKT1, IL6, TNF, EDN1, PPARG, IL1B, IL10	20.3539	0.00155806
	GO:0007159	leukocyte cell-cell adhesion	5	0.0607977	1.14904e-06	VCAM1, ICAM1, SELP, CCL5, SELE	61.0618	0.00170831
	GO:0043406	positive regulation of MAP kinase activity	6	0.0729572	1.24853e-06	EGFR, TNF, EDN1, VEGFA, FGF2, TGFB1	31.0484	0.00185609
	GO:0050999	regulation of nitric-oxide synthase activity	5	0.0607977	1.35472e-06	LEP, AKT1, EGFR, IL1B, NOS3	58.7133	0.0020138
	GO:0032757	positive regulation of interleukin-8 production	5	0.0607977	1.35472e-06	TNF, SERPINE1, IL1B, TLR4, ADIPOQ	58.7133	0.0020138
	GO:0042102	positive regulation of T cell proliferation	6	0.0729572	1.35872e-06	LEP, VCAM1, IL6, IFNG, IL1B, CCL5	30.5309	0.00201974
	GO:0007155	cell adhesion	11	0.133755	1.71992e-06	VCAM1, ICAM1, SELP, VWF, CCL2, PECAM1, THBS1, CXCL12, SELE, FN1, IL2	7.31678	0.00255597
	GO:0010888	negative regulation of lipid storage	4	0.0486381	1.74052e-06	LEP, IL6, TNF, CRP	152.655	0.00258655
	GO:0051384	response to glucocorticoid	6	0.0729572	2.03006e-06	CASP3, IL6, TNF, PTGS2, ADIPOQ, IL10	28.1824	0.00301618
	GO:0045909	positive regulation of vasodilation	5	0.0607977	2.13691e-06	EGFR, INS, AGT, HMOX1, NOS3	52.6395	0.00317467
	GO:0030593	neutrophil chemotaxis	6	0.0729572	2.19113e-06	CCL2, EDN1, IFNG, CXCL8, IL1B, CCL5	27.7554	0.00325509
	GO:0050900	leukocyte migration	7	0.0851167	2.52444e-06	ICAM1, SELP, MMP9, PECAM1, SELE, MMP1, FN1	17.5177	0.00374932
	GO:0032930	positive regulation of superoxide anion generation	4	0.0486381	2.60484e-06	EGFR, AGT, CRP, TGFB1	135.693	0.0038685
	GO:0001938	positive regulation of endothelial cell proliferation	6	0.0729572	2.73539e-06	AKT1, CCL2, VEGFA, CXCL12, FGF2, KDR	26.5486	0.00406199
	GO:0035690	cellular response to drug	6	0.0729572	2.73539e-06	EGFR, CCL2, REN, EDN1, IL1B, ADIPOQ	26.5486	0.00406199
	GO:0043200	response to amino acid	5	0.0607977	2.81749e-06	ICAM1, CASP3, IL6, CCL2, EDN1	49.2434	0.00418366
	GO:0071347	cellular response to interleukin-1	6	0.0729572	3.15359e-06	ICAM1, IL6, CCL2, EDN1, CXCL8, CCL5	25.8008	0.00468156
	GO:0045080	positive regulation of chemokine biosynthetic process	4	0.0486381	3.71272e-06	TNF, HMOX1, IFNG, IL1B	122.124	0.00550931
	GO:0034374	low-density lipoprotein particle remodeling	4	0.0486381	5.09337e-06	AGTR1, APOE, AGT, MPO	111.021	0.00755031
	GO:0043537	negative regulation of blood vessel endothelial cell migration	4	0.0486381	1.11597e-05	APOE, THBS1, FGF2, TGFB1	87.2312	0.0164687
	GO:1904707	positive regulation of vascular smooth muscle cell proliferation	4	0.0486381	1.39179e-05	AGT, MMP9, MMP2, IL10	81.4158	0.020497
	GO:0071456	cellular response to hypoxia	6	0.0729572	1.39319e-05	AKT1, ICAM1, PTGS2, HMOX1, EDN1, VEGFA	19.0818	0.0205174
	GO:0006979	response to oxidative stress	6	0.0729572	2.69632e-05	AKT1, EGFR, PTGS2, APOE, HMOX1, MPO	16.6532	0.0393276
	GO:0010745	negative regulation of macrophage derived foam cell differentiation	3	0.0364786	0.000773966	CRP, PPARG, ADIPOQ	70.4559	0.68403
	GO:0010744	positive regulation of macrophage derived foam cell differentiation	3	0.0364786	0.00118338	AGTR1, AGT, IL18	57.2455	0.828283
	GO:0010742	macrophage derived foam cell differentiation	2	0.0243191	0.0191433	PPARG, TGFB1	101.77	1
2	GO:0001666	response to hypoxia	10	0.14247	6.49636e-10	HIF1A, PGF, ADAM17, SMAD3, CAT, NOS2, CASP1, AGER, PLAU, SOD2	21.2235	6.87315e-07
	GO:0010628	positive regulation of gene expression	11	0.156717	1.42153e-09	CDC42, AR, HRAS, HIF1A, MAP2K1, MAPK14, SMAD3, MDM2, PF4, KIT, IL1A	15.3263	1.50398e-06
	GO:0007165	signal transduction	17	0.2422	2.3472e-08	AR, HRAS, HSP90AA1, MAP2K1, PGF, MET, ESR1, IGF1, KIT, SRC, TNFRSF11B, HIF1A, MAPK14, JAK2, FGF1, CASP1, PLAU	5.34517	2.48331e-05
	GO:0030335	positive regulation of cell migration	9	0.128223	2.7208e-08	HRAS, FLT1, ADAM17, SMAD3, IGF1, JAK2, KIT, FGF1, PLAU	17.8554	2.87856e-05
	GO:0048010	vascular endothelial growth factor receptor signaling pathway	7	0.0997293	3.58618e-08	CDC42, HSP90AA1, FLT1, PGF, MAPK14, RHOA, SRC	35.4903	3.7941e-05
	GO:0043410	positive regulation of MAPK cascade	7	0.0997293	7.31668e-08	AR, TNFRSF11B, HRAS, FLT1, IGF1, KIT, IGFBP3	31.547	7.74075e-05
	GO:0018108	peptidyl-tyrosine phosphorylation	8	0.113976	1.54219e-07	HSP90AA1, FLT1, MAP2K1, MET, JAK2, KIT, FGF1, SRC	19.0872	0.00016315
	GO:0043406	positive regulation of MAP kinase activity	6	0.0854823	4.94119e-07	HRAS, FLT1, ELANE, KIT, FGF1, SRC	37.1231	0.000522642
	GO:0042981	regulation of apoptotic process	8	0.113976	1.44315e-06	TNFRSF11B, ESR1, JAK2, BCL2L1, CTSB, STAT1, CASP1, IGFBP3	13.7106	0.00152569
	GO:0008284	positive regulation of cell proliferation	10	0.14247	3.29432e-06	AR, HRAS, FLT1, PGF, ADAM17, MDM2, IGF1, BCL2L1, KIT, FGF1	7.83355	0.00347932
	GO:0032496	response to lipopolysaccharide	7	0.0997293	4.70619e-06	TNFRSF11B, ELANE, ADAM17, PF4, JAK2, CASP1, SOD2	15.5811	0.00496678
	GO:0045429	positive regulation of nitric oxide biosynthetic process	5	0.0712352	5.14488e-06	HSP90AA1, ESR1, SMAD3, JAK2, SOD2	42.4469	0.0054285
	GO:0042127	regulation of cell proliferation	7	0.0997293	9.39801e-06	TNFRSF11B, PF4, JAK2, KIT, NOS2, SRC, PLAU	13.8125	0.00989387
	GO:0014068	positive regulation of phosphatidylinositol 3-kinase signaling	5	0.0712352	2.70386e-05	FLT1, IGF1, JAK2, CAT, KIT	28.0803	0.0282019
3	GO:0002576	platelet degranulation	9	0.0954806	3.42421e-09	ALDOA, TF, APOA1, F5, FGB, F13A1, F8, CFD, SOD1	23.6655	3.52008e-06
	GO:0050900	leukocyte migration	9	0.0954806	1.31449e-08	ITGAL, APOB, THBD, LCK, F2, TEK, PIK3R1, PROC, PTPN11	19.9799	1.35129e-05
	GO:0030168	platelet activation	8	0.0848716	1.88952e-07	F5, FGB, LCK, F2, F8, RAF1, PIK3R1, PTPN11	18.841	0.000194224
	GO:0034375	high-density lipoprotein particle remodeling	5	0.0530448	2.08761e-07	APOA2, APOA1, APOC1, SCARB1, PLTP	90.2796	0.000214583
	GO:0033344	cholesterol efflux	5	0.0530448	1.88281e-06	APOA2, APOB, APOA1, APOC1, SCARB1	54.1677	0.00193366
	GO:0001666	response to hypoxia	8	0.0848716	2.86724e-06	PLAT, BMP2, NOS1, ANG, TEK, CST3, RAF1, DPP4	12.5971	0.00294319
	GO:0042632	cholesterol homeostasis	6	0.0636537	3.46199e-06	APOA2, APOB, APOA1, CYP7A1, SCARB1, MTTP	25.3911	0.00355261
	GO:0042158	lipoprotein biosynthetic process	4	0.0424358	3.77246e-06	APOA2, APOB, APOA1, MTTP	120.373	0.00387059
	GO:0007596	blood coagulation	8	0.0848716	4.48053e-06	PLAT, THBD, F5, FGB, F13A1, F2, F8, PROC	11.7756	0.0045954
	GO:0042157	lipoprotein metabolic process	5	0.0530448	1.06055e-05	APOA2, APOB, APOA1, APOC1, SCARB1	35.6367	0.0108433
	GO:0038083	peptidyl-tyrosine autophosphorylation	5	0.0530448	1.30596e-05	IGF1R, PTK2, LCK, JAK3, ABL1	33.8548	0.0133356
	GO:0043066	negative regulation of apoptotic process	10	0.10609	3.61332e-05	GCG, IGF1R, PTK2, XIAP, GSK3B, TEK, RAF1, NQO1, PIK3R1, PROC	5.9525	0.0364642
4	GO:0042632	cholesterol homeostasis	14	0.144375	1.09503e-19	APOA4, ABCG8, LPL, ABCG5, LDLR, LCAT, APOC3, APOA5, LIPG, APOC2, FABP4, CETP, LIPC, NR1H3	56.5115	1.09393e-16
	GO:0043691	reverse cholesterol transport	9	0.0928122	1.19672e-15	APOA4, LCAT, APOC3, APOA5, CLU, LIPG, APOC2, CETP, LIPC	129.169	1.22002e-12
	GO:0042157	lipoprotein metabolic process	9	0.0928122	1.26497e-12	APOA4, LPL, LPA, LCAT, APOC3, APOA5, APOC2, NPC1L1, CETP	61.1854	1.26372e-09
	GO:0070328	triglyceride homeostasis	8	0.0824997	5.17648e-12	APOA4, LPL, APOC3, APOA5, APOC2, CETP, LIPC, NR1H3	79.4888	5.17135e-09
	GO:0034372	very-low-density lipoprotein particle remodeling	6	0.0618748	1.43157e-11	APOA4, LPL, LCAT, APOC2, CETP, LIPC	221.433	1.43015e-08
	GO:0034375	high-density lipoprotein particle remodeling	6	0.0618748	1.99967e-09	APOA4, LCAT, APOC3, LIPG, CETP, LIPC	103.335	1.99767e-06
	GO:0033344	cholesterol efflux	6	0.0618748	3.43566e-08	APOA4, ABCG8, ABCG5, APOC3, APOA5, APOC2	62.0012	3.43217e-05
	GO:0019433	triglyceride catabolic process	6	0.0618748	3.43566e-08	LPL, APOC3, APOA5, FABP4, LIPC, LIPE	62.0012	3.43217e-05
	GO:0046470	phosphatidylcholine metabolic process	5	0.0515623	3.96047e-08	APOA4, LCAT, APOA5, PON1, CETP	129.169	3.95643e-05
	GO:0002576	platelet degranulation	8	0.0824997	1.23984e-07	FGG, FGA, PPBP, PSAP, CLU, SERPINA1, ITGB3, TGFB2	20.0651	0.000123852
	GO:0008203	cholesterol metabolic process	7	0.0721873	2.19487e-07	APOA4, LDLR, LCAT, PON1, CETP, LIPC, LIPE	26.5937	0.000219244
	GO:0038083	peptidyl-tyrosine autophosphorylation	6	0.0618748	4.07204e-07	HCK, ZAP70, CSK, INSR, SYK, BTK	38.7508	0.000406714
	GO:0006869	lipid transport	7	0.0721873	4.28125e-07	APOA4, LPA, PSAP, APOC3, APOA5, APOC2, CETP	23.7943	0.000427606
	GO:0007596	blood coagulation	9	0.0928122	4.67888e-07	P2RY12, FGG, FGA, RAC1, SERPINC1, ITGA2, SERPINA1, ITGB3, F2R	12.6361	0.000467311
	GO:0006954	inflammatory response	11	0.113437	1.55928e-06	CYBA, AGTR2, OLR1, PPBP, HCK, RAC1, ZAP70, ADORA1, NR1H4, SYK, F2R	7.49795	0.00155651
	GO:0006629	lipid metabolic process	8	0.0824997	2.17041e-06	LPL, LPA, LDLR, LCAT, CLU, LIPG, APOC2, LIPC	13.1637	0.00216589
	GO:0030299	intestinal cholesterol absorption	4	0.0412499	4.36369e-06	ABCG8, ABCG5, LDLR, NPC1L1	114.817	0.00434985
	GO:0051006	positive regulation of lipoprotein lipase activity	4	0.0412499	6.21687e-06	APOA4, APOA5, APOC2, NR1H3	103.335	0.00619142
	GO:0045723	positive regulation of fatty acid biosynthetic process	4	0.0412499	6.21687e-06	APOA4, APOA5, APOC2, NR1H3	103.335	0.00619142
	GO:0033700	phospholipid efflux	4	0.0412499	1.86534e-05	APOA4, APOC3, APOA5, APOC2	73.811	0.0184623
	GO:0030301	cholesterol transport	4	0.0412499	2.85415e-05	LDLR, LCAT, NPC1L1, CETP	64.5846	0.0281107
	GO:0007169	transmembrane receptor protein tyrosine kinase signaling pathway	6	0.0618748	3.2108e-05	HCK, ZAP70, CSK, INSR, SYK, BTK	16.1462	0.0315675
	GO:0034371	chylomicron remodeling	3	0.0309374	4.27949e-05	APOA4, LPL, APOC2	258.338	0.041852
	GO:0030168	platelet activation	6	0.0618748	7.62654e-05	FGG, FGA, RAC1, ITGB3, SYK, F2R	13.4785	0.0733617
	GO:0015918	sterol transport	3	0.0309374	0.000141949	ABCG8, ABCG5, NPC1L1	155.003	0.13222
	GO:0006641	triglyceride metabolic process	4	0.0412499	0.000316774	LPL, APOC3, APOA5, CETP	29.5244	0.271311
	GO:0010745	negative regulation of macrophage derived foam cell differentiation	3	0.0309374	0.00108562	CETP, ITGB3, NR1H3	59.6166	0.662139
7	GO:0007596	blood coagulation	7	0.144898	9.35395e-07	F11, F10, PROCR, TFPI, PRKACA, F7, CPB2	19.9633	0.000437669
	GO:0007598	blood coagulation, extrinsic pathway	3	0.0620989	3.28702e-05	F10, TFPI, F7	314.85	0.0152658
	GO:0030168	platelet activation	4	0.0827986	0.001223	PIK3CG, PRKCQ, PDPK1, RAC2	18.2522	0.436009
8	GO:0008202	steroid metabolic process	4	0.629921	8.68114e-07	AKR1C3, CYP3A4, CYP2C9, SULT1E1	173.561	7.72592e-05
	GO:0055114	oxidation-reduction process	6	0.944882	2.74594e-06	AKR1C3, CYP3A4, CYP2C9, HSD17B1, CYP11B2, HSD11B1	18.9099	0.000244359
	GO:0061370	testosterone biosynthetic process	2	0.314961	0.00190448	AKR1C3, HSD17B1	932.889	0.156048
10	GO:0006069	ethanol oxidation	2	2.43902	0.0028557	ADH1C, ADH1B	0.0419897	0.0419897
	GO:1901687	glutathione derivative biosynthetic process	2	2.43902	0.00523077	GSTM1, GSTA3	0.0756527	0.0385702
