# Supplementary material for: Exploring the mechanism of Shengmai Yin for coronary heart disease based on systematic pharmacology and chemoinformatics
Source: Biosci Rep. 2020 Jun 10;40(6):BSR20200286. doi: 10.1042/BSR20200286 (PMC7286881; doi:10.1042/BSR20200286)
Supplement: Supplementary Tables S1-S9 [file BSR-2020-0286_supp.zip › BSR-2020-0286_suppST4.xlsx]

## Sheet: Sheet1
Table S7 Pathway enrichment analysis of SMY-CHD PPI network
Term	Pathway	Count	%	Pvalue	Genes	Fold Enrichment	Bonferroni
hsa04610	Complement and coagulation cascades	30	0.0333256	1.91751e-16	C3, F13A1, C1R, C1S, FGG, FGA, FGB, SERPINE1, SERPINC1, SERPINA1, CFD, KNG1, F11, PLAT, F10, CFB, F8, F7, PLG, PROC, C8G, VWF, THBD, F5, CD59, F2, TFPI, CPB2, PLAU, F2R	6.23098	6.10623e-14
hsa03320	PPAR signaling pathway	27	0.029993	7.82683e-14	PPARA, PPARD, PPARG, MMP1, PDPK1, APOA2, APOA1, CYP7A1, APOC3, APOA5, PLTP, NR1H3, ANGPTL4, LPL, ACADM, OLR1, RXRB, RXRA, ADIPOQ, PCK1, CD36, FABP3, FABP4, FABP2, FABP7, FABP5, FABP6	5.77528	2.15244e-11
hsa04066	HIF-1 signaling pathway	29	0.0322147	2.80614e-11	TF, EDN1, HK1, TLR4, PDHB, TIMP1, AKT1, IGF1R, INS, HMOX1, IFNG, TEK, SERPINE1, NOS3, NOS2, INSR, PIK3R1, PIK3CG, EGFR, IL6, FLT1, MAP2K1, IGF1, IL6R, MAPK1, EIF4E, HIF1A, VEGFA, NPPA	4.32923	7.7169e-09
hsa04068	FoxO signaling pathway	34	0.037769	7.35384e-11	HRAS, GRB2, IL10, TGFB1, TGFB2, AKT1, IGF1R, PDPK1, CDKN2B, INS, CAT, INSR, PIK3R1, PIK3CG, EGFR, IL6, BRAF, MAP2K1, TGFBR1, IGF1, SMAD3, RAF1, MAPK10, IRS1, CDK2, PCK1, SOD2, MAPK1, MAPK12, PLK1, MAPK14, SETD7, MDM2, MAPK8	3.63629	2.02231e-08
hsa04151	PI3K-Akt signaling pathway	59	0.0655403	1.25193e-10	HSP90AB1, HRAS, PGF, TLR4, AKT1, PDPK1, NOS3, FGF1, INSR, FGF2, GHR, SYK, PIK3CG, EGFR, HSP90AA1, RXRA, CDK6, IL6R, FGF21, IRS1, CDK2, MAPK1, VEGFA, MDM2, GNB3, ITGA2B, FGFR2, FGFR1, GRB2, BCL2L1, ITGB3, KIT, IGF1R, PTK2, INS, TEK, RAC1, THBS1, PIK3R1, FN1, COL4A2, IL6, FLT1, MAP2K1, MET, ITGA2, IGF1, RAF1, EPHA2, PCK1, KDR, VWF, EIF4E, GSK3B, RHEB, JAK2, JAK3, F2R, IL2	2.45085	3.44282e-08
hsa04014	Ras signaling pathway	45	0.0499883	2.18734e-10	FGFR2, FGFR1, HRAS, GRB2, PGF, MRAS, BCL2L1, KIT, AKT1, CDC42, IGF1R, RAC2, INS, RAC1, TEK, RHOA, ZAP70, PRKACA, FGF1, FGF2, INSR, PIK3R1, PIK3CG, EGFR, FLT1, PLA2G10, MAP2K1, MET, RAF1, IGF1, FGF21, MAPK10, EPHA2, KDR, PTPN11, MAPK1, VEGFA, RAB5A, PLA2G2A, CALM3, MAPK8, GNB3, ABL1, CALM2, CALM1	2.85357	6.01519e-08
hsa04015	Rap1 signaling pathway	42	0.0466558	8.56104e-10	FGFR2, ITGAL, FGFR1, HRAS, PGF, MRAS, ITGB3, KIT, SRC, AKT1, CDC42, IGF1R, RAC2, INS, RAC1, TEK, RHOA, THBS1, FGF1, FGF2, INSR, PIK3R1, PIK3CG, EGFR, FLT1, MAP2K1, BRAF, MET, IGF1, RAF1, FGF21, EPHA2, KDR, MAPK1, MAPK12, MAPK14, VEGFA, CALM3, CALM2, F2R, ITGA2B, CALM1	2.86625	2.35428e-07
hsa04370	VEGF signaling pathway	19	0.0211062	8.53952e-08	PIK3CG, HRAS, PTGS2, MAP2K1, RAF1, MAPKAPK2, SRC, KDR, AKT1, CDC42, MAPK1, PTK2, RAC2, MAPK12, MAPK14, RAC1, VEGFA, NOS3, PIK3R1	4.46383	2.34834e-05
hsa04668	TNF signaling pathway	25	0.0277713	2.06892e-07	TNF, CCL2, PTGS2, MMP9, EDN1, CCL5, MMP3, VCAM1, AKT1, TNFRSF1A, CASP3, CASP7, IL1B, PIK3R1, LTA, PIK3CG, ICAM1, IL6, MAP2K1, MAPK10, MAPK1, MAPK12, MAPK14, MAPK8, SELE	3.34842	5.68938e-05
hsa04064	NF-kappa B signaling pathway	22	0.0244387	3.25135e-07	ICAM1, IL1R1, TNF, XIAP, PTGS2, CXCL8, TLR4, BCL2L1, CXCL12, BTK, VCAM1, TNFRSF1A, PRKCQ, CSNK2A1, CD40LG, LCK, ZAP70, IL1B, CD14, LTA, PLAU, SYK	3.62399	8.94081e-05
hsa04915	Estrogen signaling pathway	23	0.0255496	7.92965e-07	EGFR, HSP90AB1, PIK3CG, HRAS, HSP90AA1, MAP2K1, GRB2, MMP9, ESR1, RAF1, ESR2, MMP2, SRC, AKT1, KCNJ5, MAPK1, CALM3, PRKACA, NOS3, CALM2, HSPA8, PIK3R1, CALM1	3.32948	0.000218042
hsa04931	Insulin resistance	24	0.0266604	9.91026e-07	PIK3CG, PPARA, IL6, TNF, MAPK10, PPP1CC, IRS1, PTPN11, PCK1, AKT1, NR1H2, TNFRSF1A, PRKCQ, PDPK1, CD36, INS, PYGL, GSK3B, NOS3, MAPK8, PTPN1, INSR, PIK3R1, NR1H3	3.18472	0.000272495
hsa04920	Adipocytokine signaling pathway	18	0.0199953	3.98022e-06	PPARA, TNF, RXRB, LEPR, RXRA, MAPK10, ADIPOQ, IRS1, PCK1, PTPN11, LEP, AKT1, TNFRSF1A, PRKCQ, CD36, NPY, MAPK8, JAK2	3.68518	0.00109396
hsa04923	Regulation of lipolysis in adipocytes	16	0.0177736	3.99546e-06	PIK3CG, PTGS2, PTGS1, PDE3B, IRS1, ADORA1, AKT1, ADRB2, ADRB1, NPY, INS, FABP4, PRKACA, INSR, LIPE, PIK3R1	4.09464	0.00109815
hsa04975	Fat digestion and absorption	13	0.0144411	7.80965e-06	APOA4, ABCG8, APOB, APOA1, CD36, ABCG5, PLA2G10, PLA2G2A, NPC1L1, SCARB1, ABCA1, FABP2, MTTP	4.77708	0.00214536
hsa04611	Platelet activation	25	0.0277713	8.26365e-06	PTGS1, ITGB3, SRC, BTK, AKT1, FGG, FGA, FGB, RHOA, PRKACA, GP1BA, NOS3, PIK3R1, SYK, PIK3CG, ITGA2, PPP1CC, P2RY12, MAPK1, VWF, MAPK12, VAMP8, MAPK14, ITGA2B, F2R	2.75601	0.00226993
hsa04930	Type II diabetes mellitus	14	0.0155519	1.5498e-05	PIK3CG, TNF, SOCS1, HK1, MAPK10, ADIPOQ, IRS1, MAPK1, GCK, INS, PKLR, MAPK8, INSR, PIK3R1	4.17995	0.00425292
hsa04621	NOD-like receptor signaling pathway	15	0.0166628	1.99272e-05	HSP90AB1, IL6, TNF, CCL2, HSP90AA1, IL18, CXCL8, MAPK10, CCL5, MAPK1, MAPK12, MAPK14, IL1B, MAPK8, CASP1	3.83873	0.00546504
hsa04010	MAPK signaling pathway	36	0.0399907	6.17091e-05	FGFR2, FGFR1, IL1R1, HRAS, TNF, GRB2, MRAS, MAPKAPK2, TGFB1, TGFB2, AKT1, TNFRSF1A, CDC42, CASP3, RAC2, RAC1, IL1B, PRKACA, FGF1, FGF2, HSPA8, IL1A, EGFR, MAP2K1, BRAF, TGFBR1, RAF1, FGF21, MAPK10, MAPK1, MAPK12, MAPK14, MAPK8, CD14, PPP5C, DUSP6	2.03923	0.0168274
hsa04614	Renin-angiotensin system	9	0.00999767	0.000100413	AGTR1, ACE, AGTR2, REN, AGT, ACE2, MME, CMA1, CTSG	5.60788	0.0272371
hsa00590	Arachidonic acid metabolism	14	0.0155519	0.000228553	AKR1C3, CBR1, CYP2J2, CYP2C19, PTGS2, PLA2G10, CYP2C9, CYP2C8, PTGS1, EPHX2, PLA2G2A, LTA4H, GGT1, HPGDS	3.28914	0.0609243
hsa04024	cAMP signaling pathway	29	0.0322147	0.00023101	PPARA, PDE3B, ADORA1, AKT1, RAC2, PDE4B, RAC1, RHOA, PRKACA, PIK3R1, PIK3CG, BRAF, MAP2K1, RAF1, PDE4D, MAPK10, TNNI3, PPP1CC, MAPK1, ADRB2, ADRB1, NPY, CALM3, GHRL, MAPK8, CALM2, LIPE, F2R, CALM1	2.09902	0.0615588
hsa04620	Toll-like receptor signaling pathway	19	0.0211062	0.000332351	PIK3CG, IL6, TNF, MAP2K1, CXCL8, TLR4, MAPK10, STAT1, CCL5, AKT1, MAPK1, CTSK, MAPK12, MAPK14, RAC1, IL1B, MAPK8, CD14, PIK3R1	2.56881	0.087358
hsa04913	Ovarian steroidogenesis	12	0.0133302	0.000428601	AKR1C3, IGF1R, CYP2J2, LDLR, PTGS2, HSD17B1, INS, IGF1, PRKACA, SCARB1, INSR, CYP19A1	3.50969	0.111207
hsa04152	AMPK signaling pathway	20	0.022217	0.000782162	PIK3CG, HMGCR, LEPR, PFKFB1, PPARG, IGF1, ADIPOQ, IRS1, PCK1, LEP, AKT1, IGF1R, PDPK1, CD36, INS, RHEB, INSR, CCNA2, LIPE, PIK3R1	2.33028	0.193603
hsa04924	Renin secretion	13	0.0144411	0.00132634	PDE3B, ADORA1, AGTR1, ACE, ADRB2, ADRB1, AGT, REN, CALM3, PRKACA, CTSB, CALM2, CALM1	2.91104	0.305794
hsa04060	Cytokine-cytokine receptor interaction	30	0.0333256	0.0028465	IL1R1, CCL2, TNF, LEPR, IL18, CXCL8, PF4, CCL5, CXCL12, IL10, TGFB1, TGFB2, TNFRSF1A, TNFRSF11B, IFNG, IL1B, IL1A, LTA, GHR, BMP2, IL6, TGFBR1, IL6R, LEP, PPBP, CCR5, CD40LG, CCR2, CX3CR1, IL2	1.76929	0.54338
hsa04630	Jak-STAT signaling pathway	20	0.022217	0.00539977	PIK3CG, IL6, GRB2, LEPR, SOCS1, PIM1, BCL2L1, IL6R, STAT1, IL10, PTPN11, LEP, AKT1, TYK2, IFNG, JAK2, JAK3, PIK3R1, GHR, IL2	1.97672	0.774393
hsa04022	cGMP-PKG signaling pathway	20	0.022217	0.0132551	MAP2K1, PDE3B, RAF1, PPP1CC, IRS1, ADORA1, AKT1, AGTR1, MAPK1, ADRB2, ADRB1, INS, PDE5A, RHOA, CALM3, NPPB, NOS3, INSR, CALM2, CALM1	1.81408	0.974512
hsa04261	Adrenergic signaling in cardiomyocytes	16	0.0177736	0.0559202	TNNC1, PPP1CC, TNNI3, AKT1, TNNT2, AGTR1, MAPK1, AGTR2, ADRB2, ADRB1, MAPK12, MAPK14, CALM3, PRKACA, CALM2, CALM1	1.66159	1
hsa04350	TGF-beta signaling pathway	11	0.0122194	0.0655257	MAPK1, BMP2, TNF, CDKN2B, TGFBR1, IFNG, RHOA, SMAD3, THBS1, TGFB1, TGFB2	1.87671	1
hsa04910	Insulin signaling pathway	32	0.0355473	3.22699e-09	HRAS, GRB2, PDE3B, HK1, AKT1, PDPK1, INS, PRKACA, INSR, PIK3R1, PIK3CG, BRAF, MAP2K1, SOCS1, RAF1, MAPK10, PPP1CC, IRS1, PCK1, MAPK1, EIF4E, GCK, PYGL, GSK3B, PKLR, CALM3, RHEB, MAPK8, PTPN1, LIPE, CALM2, CALM1	3.32319	8.87423e-07
