# Supplementary material for: Exploring the mechanism of Shengmai Yin for coronary heart disease based on systematic pharmacology and chemoinformatics
Source: Biosci Rep. 2020 Jun 10;40(6):BSR20200286. doi: 10.1042/BSR20200286 (PMC7286881; doi:10.1042/BSR20200286)
Supplement: Supplementary Tables S1-S9 [file BSR-2020-0286_supp.zip › BSR-2020-0286_suppST5.xlsx]

## Sheet: Sheet1
Table S8 Enrichment analysis based on Gene Ontology (GO) annotation of SMY Known Target-CHD network
Cluster	Term	Pathway	Count	%	Pvalue	Genes	Fold Enrichment	Bonferroni
1	GO:0045429	positive regulation of nitric oxide biosynthetic process	12	0.14835	5.4138e-19	AKT1, ICAM1, IL6, TNF, PTGS2, INS, AGT, EDN1, IFNG, ESR1, IL1B, TLR4	86.7804	7.91498e-16
	GO:0048661	positive regulation of smooth muscle cell proliferation	11	0.135987	2.63914e-15	AKT1, IL6, TNF, PTGS2, IL18, JUN, HMOX1, EDN1, IGF1, THBS1, FGF2	57.0099	3.89555e-12
	GO:0002576	platelet degranulation	12	0.14835	1.64761e-14	SELP, VWF, ALB, PECAM1, VEGFA, SERPINE1, IGF1, THBS1, TGFB1, PLG, FN1, TIMP1	36.2287	2.40226e-11
	GO:0006954	inflammatory response	17	0.210162	2.29849e-14	SELP, IL6, TNF, CCL2, PTGS2, IL18, CRP, CXCL8, TLR4, CXCL12, IL10, TGFB1, AKT1, IL1B, THBS1, SELE, IL1A	13.9482	3.35991e-11
	GO:0001525	angiogenesis	14	0.173075	1.48144e-13	CCL2, PTGS2, IL18, CXCL8, MMP2, KDR, LEP, HMOX1, JUN, PECAM1, SERPINE1, VEGFA, NOS3, FN1	19.5223	2.16528e-10
	GO:0001666	response to hypoxia	12	0.14835	4.95801e-12	LEP, VCAM1, CASP3, CCL2, HMOX1, VEGFA, CAT, THBS1, CXCL12, ADIPOQ, MMP2, TGFB1	21.6951	7.24865e-09
	GO:0043066	negative regulation of apoptotic process	16	0.197799	6.03208e-12	IL6, MMP9, IGF1, IL10, KDR, TIMP1, AKT1, LEP, CASP3, ALB, VEGFA, MPO, MAPK8, CAT, THBS1, IL2	10.935	8.81888e-09
	GO:0031663	lipopolysaccharide-mediated signaling pathway	8	0.0988997	6.54949e-12	AKT1, TNF, CCL2, IL18, IL1B, TLR4, NOS3, TGFB1	77.7407	9.57543e-09
	GO:0071222	cellular response to lipopolysaccharide	10	0.123625	7.0868e-11	ICAM1, IL6, TNF, CCL2, SERPINE1, IFNG, CXCL8, MAPK8, TLR4, IL10	27.5188	1.03609e-07
	GO:0045766	positive regulation of angiogenesis	10	0.123625	8.30805e-11	HMOX1, VEGFA, SERPINE1, CXCL8, IL1B, NOS3, THBS1, FGF2, IL1A, KDR	27.0403	1.21464e-07
	GO:0010628	positive regulation of gene expression	12	0.14835	4.62062e-10	IL6, TNF, INS, VEGFA, CRP, IFNG, IL1B, MAPK8, TLR4, TGFB1, IL1A, FN1	14.2426	6.75534e-07
	GO:0030198	extracellular matrix organization	11	0.135987	4.70291e-10	VCAM1, ICAM1, VWF, TNF, PECAM1, ELN, SERPINE1, THBS1, FGF2, KDR, FN1	17.452	6.87566e-07
	GO:0008217	regulation of blood pressure	8	0.0988997	1.25144e-09	LEP, ACE, PTGS2, AGT, HMOX1, EDN1, PPARG, NOS3	38.2724	1.8296e-06
	GO:0014068	positive regulation of phosphatidylinositol 3-kinase signaling	8	0.0988997	1.25144e-09	LEP, SELP, INS, AGT, IL18, IGF1, CAT, KDR	38.2724	1.8296e-06
	GO:0008284	positive regulation of cell proliferation	14	0.173075	1.49971e-09	IL6, EDN1, IGF1, TGFB1, KDR, TIMP1, LEP, INS, IFNG, VEGFA, THBS1, FGF2, IL2, FN1	9.34223	2.19258e-06
	GO:0070374	positive regulation of ERK1 and ERK2 cascade	10	0.123625	3.52668e-09	ICAM1, IL6, TNF, CCL2, JUN, VEGFA, TLR4, FGF2, TGFB1, KDR	17.7693	5.15599e-06
	GO:0022617	extracellular matrix disassembly	8	0.0988997	3.82727e-09	MMP9, ELN, MMP3, MMP2, PLG, MMP1, FN1, TIMP1	32.7329	5.59545e-06
	GO:0006955	immune response	13	0.160712	5.55681e-09	IL6, TNF, CCL2, IL18, CXCL8, TLR4, CXCL12, IL10, IFNG, IL1B, THBS1, IL1A, IL2	9.60218	8.12403e-06
	GO:0051092	positive regulation of NF-kappaB transcription factor activity	9	0.111262	8.22987e-09	ICAM1, IL6, TNF, INS, AGT, IL1B, TLR4, CAT, TGFB1	21.0426	1.2032e-05
	GO:0050901	leukocyte tethering or rolling	5	0.0618123	6.19064e-08	LEP, VCAM1, SELP, TNF, SELE	119.601	9.0503e-05
	GO:0001938	positive regulation of endothelial cell proliferation	7	0.0865373	7.60364e-08	AKT1, CCL2, JUN, VEGFA, CXCL12, FGF2, KDR	31.547	0.000111159
	GO:0071260	cellular response to mechanical stimulus	7	0.0865373	9.04061e-08	AKT1, PTGS2, AGT, IL1B, MAPK8, TLR4, TGFB1	30.6583	0.000132165
	GO:0050729	positive regulation of inflammatory response	7	0.0865373	1.06942e-07	AGTR1, CCL2, AGT, IL18, SERPINE1, TLR4, IL2	29.8184	0.000156337
	GO:0010595	positive regulation of endothelial cell migration	6	0.0741748	3.20817e-07	AGT, EDN1, VEGFA, THBS1, FGF2, KDR	40.5604	0.000468925
	GO:0043536	positive regulation of blood vessel endothelial cell migration	5	0.0618123	3.30921e-07	AKT1, VEGFA, THBS1, FGF2, TGFB1	81.8324	0.00048369
	GO:0051781	positive regulation of cell division	6	0.0741748	3.58155e-07	VEGFA, IL1B, CAT, FGF2, TGFB1, IL1A	39.6974	0.000523486
	GO:0008285	negative regulation of cell proliferation	11	0.135987	3.74829e-07	IL6, PTGS2, JUN, CXCL8, IL1B, NOS3, FGF2, IL10, TGFB1, PLG, IL1A	8.63786	0.000547849
	GO:0071356	cellular response to tumor necrosis factor	7	0.0865373	1.23108e-06	VCAM1, ICAM1, IL6, CCL2, EDN1, CXCL8, THBS1	19.7886	0.00179822
	GO:0032757	positive regulation of interleukin-8 production	5	0.0618123	1.25569e-06	TNF, SERPINE1, IL1B, TLR4, ADIPOQ	59.8006	0.00183413
	GO:0045840	positive regulation of mitotic nuclear division	5	0.0618123	1.25569e-06	INS, EDN1, IGF1, IL1B, IL1A	59.8006	0.00183413
	GO:0007155	cell adhesion	11	0.135987	1.43609e-06	VCAM1, ICAM1, SELP, VWF, CCL2, PECAM1, THBS1, CXCL12, SELE, FN1, IL2	7.45227	0.00209736
	GO:0010888	negative regulation of lipid storage	4	0.0494499	1.64419e-06	LEP, IL6, TNF, CRP	155.481	0.00240093
	GO:0051384	response to glucocorticoid	6	0.0741748	1.84759e-06	CASP3, IL6, TNF, PTGS2, ADIPOQ, IL10	28.7043	0.00269753
	GO:0050900	leukocyte migration	7	0.0865373	2.25726e-06	ICAM1, SELP, MMP9, PECAM1, SELE, MMP1, FN1	17.8421	0.00329469
	GO:0034374	low-density lipoprotein particle remodeling	4	0.0494499	4.81213e-06	AGTR1, APOE, AGT, MPO	113.077	0.00701066
	GO:0032355	response to estradiol	6	0.0741748	9.77743e-06	LEP, CASP3, PTGS2, ESR1, CAT, TGFB1	20.5031	0.014193
	GO:0043537	negative regulation of blood vessel endothelial cell migration	4	0.0494499	1.05449e-05	APOE, THBS1, FGF2, TGFB1	88.8466	0.0152986
	GO:0032755	positive regulation of interleukin-6 production	5	0.0618123	1.19716e-05	IL6, TNF, IL1B, TLR4, IL1A	34.5514	0.0173503
	GO:0071456	cellular response to hypoxia	6	0.0741748	1.2699e-05	AKT1, ICAM1, PTGS2, HMOX1, EDN1, VEGFA	19.4352	0.0183948
	GO:0032729	positive regulation of interferon-gamma production	5	0.0618123	1.30812e-05	TNF, IL18, IL1B, TLR4, IL2	33.8003	0.0189431
	GO:0051044	positive regulation of membrane protein ectodomain proteolysis	4	0.0494499	1.31518e-05	TNF, APOE, IFNG, IL1B	82.9235	0.0190443
	GO:1904707	positive regulation of vascular smooth muscle cell proliferation	4	0.0494499	1.31518e-05	AGT, MMP9, MMP2, IL10	82.9235	0.0190443
	GO:0044130	negative regulation of growth of symbiont in host	4	0.0494499	1.61507e-05	TNF, IFNG, MPO, IL10	77.7407	0.0233359
	GO:0042593	glucose homeostasis	6	0.0741748	1.62615e-05	LEP, AKT1, IL6, INS, PPARG, ADIPOQ	18.473	0.0234941
	GO:0000165	MAPK cascade	8	0.0988997	1.73555e-05	TNF, CCL2, INS, IL18, IL1B, FGF2, TGFB1, IL2	9.49505	0.0250548
	GO:0000187	activation of MAPK activity	6	0.0741748	2.15155e-05	TNF, IGF1, IL1B, TLR4, THBS1, FGF2	17.4372	0.0309664
2	GO:0042632	cholesterol homeostasis	11	0.157165	8.81081e-16	ABCG8, APOB, APOA1, ABCG5, CYP7A1, LCAT, APOA5, PCSK9, SCARB1, CETP, MTTP	62.7418	5.91527e-13
	GO:0042157	lipoprotein metabolic process	8	0.114302	7.21908e-12	APOB, APOA1, LCAT, APOA5, APOC1, PCSK9, SCARB1, CETP	76.8513	4.80793e-09
	GO:0033344	cholesterol efflux	7	0.100014	4.46445e-11	ABCG8, APOB, APOA1, ABCG5, APOA5, APOC1, SCARB1	102.212	2.97332e-08
	GO:0034375	high-density lipoprotein particle remodeling	5	0.0714388	6.01063e-08	APOA1, LCAT, APOC1, SCARB1, CETP	121.681	4.003e-05
	GO:0043691	reverse cholesterol transport	5	0.0714388	1.33956e-07	APOA1, LCAT, APOA5, SCARB1, CETP	101.401	8.92106e-05
	GO:0008203	cholesterol metabolic process	6	0.0857265	1.0106e-06	APOB, APOA1, LCAT, APOC1, PCSK9, CETP	32.2097	0.000672836
	GO:0042158	lipoprotein biosynthetic process	4	0.057151	1.49379e-06	APOB, APOA1, LCAT, MTTP	162.242	0.000994373
	GO:0006641	triglyceride metabolic process	5	0.0714388	2.21723e-06	APOA5, APOC1, PCSK9, CETP, MTTP	52.1491	0.00147559
	GO:0030301	cholesterol transport	4	0.057151	9.82866e-06	APOB, APOA1, LCAT, CETP	91.2609	0.00652454
	GO:0007186	G-protein coupled receptor signaling pathway	12	0.171453	1.84651e-05	P2RY12, GCG, AGTR2, APOA1, PPBP, CCR5, C3, CHRM2, CX3CR1, ADRA2A, GNB3, OPRD1	4.87266	0.0122225
	GO:0015914	phospholipid transport	4	0.057151	3.9692e-05	ABCG8, SCARB1, CETP, MTTP	58.407	0.0260891
	GO:0070328	triglyceride homeostasis	4	0.057151	4.47852e-05	APOA1, APOA5, SCARB1, CETP	56.1605	0.0293872
	GO:0007596	blood coagulation	6	0.0857265	0.000128119	PLAT, P2RY12, THBD, F13A1, SERPINC1, PROC	11.9036	0.0817934
	GO:0010700	negative regulation of norepinephrine secretion	3	0.0428633	0.000146216	P2RY12, AGTR2, ADRA2A	156.447	0.0927954
	GO:0010873	positive regulation of cholesterol esterification	3	0.0428633	0.000249802	APOA1, APOA5, APOC1	121.681	0.153283
	GO:0046470	phosphatidylcholine metabolic process	3	0.0428633	0.00031172	LCAT, APOA5, CETP	109.513	0.187499
	GO:0034374	low-density lipoprotein particle remodeling	3	0.0428633	0.000380342	APOB, PLA2G7, CETP	99.5573	0.223808
	GO:0033700	phospholipid efflux	3	0.0428633	0.000626081	APOA1, APOA5, APOC1	78.2236	0.341045
	GO:0050995	negative regulation of lipid catabolic process	3	0.0428633	0.00082279	ADRA2A, APOC1, ADORA1	68.4457	0.422013
	GO:0007165	signal transduction	11	0.157165	0.000825062	PGR, GCG, AR, THBD, CHRM4, C3, ADRA2A, NR3C1, GNB3, ADORA1, IRS1	3.45864	0.422888
	GO:0007584	response to nutrient	4	0.057151	0.00102069	ABCG8, APOA1, ABCG5, SERPINC1	19.7321	0.493447
	GO:0006898	receptor-mediated endocytosis	5	0.0714388	0.00152328	APOB, APOA1, HP, SCARB1, CETP	9.813	0.637699
	GO:0019433	triglyceride catabolic process	3	0.0428633	0.00202568	APOB, APOA1, APOA5	43.8052	0.740881
3	GO:0043691	reverse cholesterol transport	7	0.116725	3.062e-12	APOA4, APOA2, APOC3, LIPG, APOC2, ABCA1, LIPC	151.866	1.78821e-09
	GO:0042157	lipoprotein metabolic process	8	0.1334	4.31269e-12	APOA4, LPL, APOA2, LPA, APOC3, APOC2, NPC1L1, ABCA1	82.213	2.51859e-09
	GO:0045907	positive regulation of vasoconstriction	7	0.116725	1.45666e-10	FGA, FGB, ADRA1B, ADRA1A, ADRA1D, HTR2A, F2R	85.4244	8.50687e-08
	GO:0042632	cholesterol homeostasis	8	0.1334	2.02431e-10	APOA4, LPL, APOA2, APOC3, LIPG, APOC2, ABCA1, LIPC	48.814	1.1822e-07
	GO:0034375	high-density lipoprotein particle remodeling	6	0.10005	2.25558e-10	APOA4, APOA2, APOC3, LIPG, LIPC, PLTP	156.205	1.31726e-07
	GO:0008203	cholesterol metabolic process	7	0.116725	1.64658e-08	APOA4, APOA2, LEPR, PON1, ABCA1, LIPC, LIPE	40.1997	9.61597e-06
	GO:0033700	phospholipid efflux	5	0.083375	3.32251e-08	APOA4, APOA2, APOC3, APOC2, ABCA1	139.468	1.94033e-05
	GO:0045987	positive regulation of smooth muscle contraction	5	0.083375	1.9615e-07	CHRM3, ADRA1B, ADRA1A, ADRA1D, F2R	92.979	0.000114545
	GO:0002576	platelet degranulation	7	0.116725	2.01671e-07	TF, F5, FGA, FGB, F8, ITGB3, ITGA2B	26.5396	0.000117769
	GO:0033344	cholesterol efflux	5	0.083375	4.11593e-07	APOA4, APOA2, APOC3, APOC2, ABCA1	78.1023	0.000240342
	GO:0070328	triglyceride homeostasis	5	0.083375	4.85548e-07	APOA4, LPL, APOC3, APOC2, LIPC	75.0984	0.00028352
	GO:0034372	very-low-density lipoprotein particle remodeling	4	0.0667	5.05711e-07	APOA4, LPL, APOC2, LIPC	223.15	0.000295292
	GO:0006869	lipid transport	6	0.10005	1.24047e-06	APOA4, APOA2, LPA, APOC3, APOC2, PLTP	30.8299	0.000724171
	GO:0070374	positive regulation of ERK1 and ERK2 cascade	7	0.116725	4.51858e-06	FGA, FGB, HMGCR, ADRA1A, FGF21, HTR2A, F2R	15.6205	0.00263538
	GO:0007596	blood coagulation	7	0.116725	6.03021e-06	F5, FGA, FGB, F8, F7, ITGB3, F2R	14.8564	0.00351546
	GO:0042493	response to drug	8	0.1334	9.31949e-06	CYBA, LPL, APOA2, CST3, ADRA1A, NPC1L1, ABCA1, HTR2A	10.2766	0.00542783
	GO:0030168	platelet activation	6	0.10005	9.59213e-06	F5, FGA, FGB, F8, ITGB3, F2R	20.3745	0.00558617
	GO:0001523	retinoid metabolic process	5	0.083375	1.59082e-05	APOA4, LPL, APOA2, APOC3, APOC2	32.0091	0.00924741
	GO:0034371	chylomicron remodeling	3	0.050025	1.8293e-05	APOA4, LPL, APOC2	390.512	0.0106264
	GO:0007204	positive regulation of cytosolic calcium ion concentration	6	0.10005	2.01499e-05	CALCA, ADRA1B, ADRA1A, GHRL, ADRA1D, F2R	17.4856	0.0116987
	GO:0007200	phospholipase C-activating G-protein coupled receptor signaling pathway	5	0.083375	2.17724e-05	ADRA1B, ADRA1A, ADRA1D, HTR2A, F2R	29.5842	0.0126347
	GO:0019433	triglyceride catabolic process	4	0.0667	3.22065e-05	LPL, APOC3, LIPC, LIPE	62.4819	0.0186331
4	GO:0006955	immune response	8	0.218281	1.41757e-06	TNFRSF1A, IL1R1, TNFRSF11B, CD40LG, CCR2, IL1RN, SMAD3, PF4	12.7635	0.000749616
	GO:0006954	inflammatory response	7	0.190996	1.21201e-05	KNG1, TNFRSF1A, TNFRSF11B, CD40LG, RELA, CCR2, PF4	12.4057	0.00639106
	GO:0032496	response to lipopolysaccharide	5	0.136426	8.0017e-05	TNFRSF1A, TNFRSF11B, ELANE, PF4, SOD2	20.478	0.0414472
	GO:0001666	response to hypoxia	5	0.136426	9.62393e-05	HIF1A, SMAD3, NOS2, PLAU, SOD2	19.5256	0.0496387
	GO:0042127	regulation of cell proliferation	5	0.136426	0.00012753	TNFRSF1A, TNFRSF11B, PF4, NOS2, PLAU	18.1535	0.0652421
