# Supplementary material for: Exploring the mechanism of Shengmai Yin for coronary heart disease based on systematic pharmacology and chemoinformatics
Source: Biosci Rep. 2020 Jun 10;40(6):BSR20200286. doi: 10.1042/BSR20200286 (PMC7286881; doi:10.1042/BSR20200286)
Supplement: Supplementary Tables S1-S9 [file BSR-2020-0286_supp.zip › BSR-2020-0286_suppST6.xlsx]

## Sheet: Sheet1
Table S9 Pathway enrichment analysis of SMY Known Target-CHD network
Term	Pathway	Count	%	Pvalue	Genes	Fold Enrichment	Bonferroni
hsa04610	Complement and coagulation cascades	22	0.0468254	3.19517e-14	KNG1, PLAT, F10, C3, F13A1, F8, F7, PLG, PROC, VWF, THBD, F5, FGA, FGB, CD59, SERPINE1, F2, TFPI, SERPINC1, CPB2, PLAU, F2R	8.40346	7.45004e-12
hsa03320	PPAR signaling pathway	19	0.0404402	2.45382e-11	LPL, PPARA, PPARD, OLR1, RXRA, PPARG, RXRG, ADIPOQ, MMP1, APOA2, APOA1, CD36, CYP7A1, APOA5, APOC3, FABP3, FABP2, PLTP, ANGPTL4	7.47418	5.71741e-09
hsa04066	HIF-1 signaling pathway	22	0.0468254	3.69971e-11	PIK3CG, TF, IL6, FLT1, RELA, EDN1, IGF1, TLR4, IL6R, TIMP1, AKT1, HIF1A, INS, BCL2, HMOX1, IFNG, SERPINE1, VEGFA, NOS3, NOS2, INSR, NPPA	6.03999	8.62032e-09
hsa04668	TNF signaling pathway	20	0.0425686	1.33413e-08	PIK3CG, ICAM1, IL6, TNF, CCL2, PTGS2, RELA, MMP9, EDN1, MMP3, AKT1, VCAM1, TNFRSF1A, CASP3, JUN, IL1B, MAPK8, IKBKB, SELE, LTA	4.92642	3.10853e-06
hsa04920	Adipocytokine signaling pathway	16	0.0340549	3.42827e-08	PPARA, TNF, RXRA, RELA, LEPR, RXRG, IRS1, ADIPOQ, LEP, AKT1, TNFRSF1A, CD36, NPY, SLC2A4, MAPK8, IKBKB	6.0243	7.98784e-06
hsa04064	NF-kappa B signaling pathway	17	0.0361833	1.16439e-07	ICAM1, IL1R1, TNF, PTGS2, RELA, CXCL8, TLR4, CXCL12, VCAM1, TNFRSF1A, CD40LG, BCL2, IL1B, IKBKB, CD14, LTA, PLAU	5.15009	2.71298e-05
hsa04975	Fat digestion and absorption	12	0.0255412	1.19185e-07	APOA4, ABCG8, APOB, APOA1, CD36, ABCG5, PLA2G2A, NPC1L1, SCARB1, FABP2, ABCA1, MTTP	8.10964	2.77697e-05
hsa04913	Ovarian steroidogenesis	12	0.0255412	1.47976e-06	AKR1C3, CYP2J2, CYP1B1, CYP1A1, LDLR, PTGS2, INS, IGF1, SCARB1, ALOX5, INSR, CYP19A1	6.45461	0.000344726
hsa04151	PI3K-Akt signaling pathway	33	0.0702382	1.80916e-06	TLR4, ITGB3, AKT1, INS, BCL2, NOS3, THBS1, INSR, FGF2, GHR, FN1, PIK3CG, IL6, COL4A2, HSP90AA1, FLT1, RELA, RXRA, IGF1, ITGA2, IL6R, FGF21, IRS1, KDR, VWF, CHRM2, CHRM1, VEGFA, GNB3, IKBKB, F2R, IL2, ITGA2B	2.52104	0.000421447
hsa04020	Calcium signaling pathway	22	0.0468254	3.30492e-06	DRD1, NOS1, CACNA1S, AGTR1, CHRM5, ADRB2, ADRB1, CHRM3, CHRM2, CHRM1, ADRA1B, CALM3, ADRA1A, CHRNA7, NOS3, NOS2, PPP3CA, ADRA1D, CALM2, HTR2A, CALM1, F2R	3.23932	0.000769752
hsa04924	Renin secretion	13	0.0276696	3.75088e-06	KCNMA1, PDE3A, ADORA1, CACNA1S, AGTR1, ADRB2, ACE, ADRB1, AGT, CALM3, PPP3CA, CALM2, CALM1	5.35363	0.000873574
hsa04060	Cytokine-cytokine receptor interaction	26	0.0553392	4.27672e-06	IL1R1, TNF, CCL2, LEPR, IL18, CXCL8, PF4, CXCL12, TGFB1, IL10, TNFRSF1A, TNFRSF11B, IFNG, IL1B, IL1A, LTA, GHR, IL6, IL6R, LEP, PPBP, CCR5, CD40LG, CCR2, CX3CR1, IL2	2.82002	0.000995981
hsa04923	Regulation of lipolysis in adipocytes	12	0.0255412	5.97701e-06	PIK3CG, AKT1, ADRB2, ADRB1, NPY, PTGS2, INS, PTGS1, ADORA1, IRS1, INSR, LIPE	5.64778	0.00139168
hsa04024	cAMP signaling pathway	22	0.0468254	1.62676e-05	PIK3CG, PPARA, DRD1, RELA, PDE3A, TNNI3, CACNA1S, ADORA1, AKT1, ADRB2, ADRB1, NPY, CHRM2, JUN, CHRM1, CALM3, GHRL, MAPK8, CALM2, LIPE, CALM1, F2R	2.92848	0.00378321
hsa04931	Insulin resistance	15	0.0319264	4.95065e-05	PIK3CG, PPARA, IL6, TNF, RELA, IRS1, AKT1, TNFRSF1A, CD36, SLC2A4, INS, NOS3, MAPK8, IKBKB, INSR	3.6606	0.011469
hsa04930	Type II diabetes mellitus	10	0.0212843	6.30025e-05	PIK3CG, TNF, SLC2A4, INS, SOCS1, MAPK8, IKBKB, IRS1, ADIPOQ, INSR	5.4909	0.0145728
hsa00590	Arachidonic acid metabolism	11	0.0234127	8.21252e-05	AKR1C3, CYP2J2, CYP2C19, PTGS2, CYP2C8, PTGS1, PLA2G2A, EPHX2, GGT1, LTA4H, ALOX5	4.75278	0.018954
hsa04068	FoxO signaling pathway	16	0.0340549	0.000147916	PIK3CG, IL6, SMAD3, IGF1, IRS1, IL10, TGFB1, SOD2, AKT1, CDKN2B, SLC2A4, INS, MAPK8, CAT, IKBKB, INSR	3.14702	0.0338797
hsa04261	Adrenergic signaling in cardiomyocytes	16	0.0340549	0.000205791	TNNI3, CACNA1S, AKT1, TNNT2, AGTR1, AGTR2, ADRB2, ADRB1, BCL2, ADRA1B, CALM3, ADRA1A, SCN5A, CALM2, ADRA1D, CALM1	3.05581	0.0468226
hsa04152	AMPK signaling pathway	15	0.0319264	0.000205873	PIK3CG, HMGCR, LEPR, PPARG, IGF1, IRS1, ADIPOQ, LEP, AKT1, CD36, SLC2A4, INS, ADRA1A, INSR, LIPE	3.21419	0.0468407
hsa04621	NOD-like receptor signaling pathway	10	0.0212843	0.000218451	IL6, TNF, HSP90AA1, CCL2, IL18, RELA, CXCL8, IL1B, MAPK8, IKBKB	4.70649	0.0496308
hsa04915	Estrogen signaling pathway	13	0.0276696	0.000325205	OPRM1, PIK3CG, KCNJ5, AKT1, HSP90AA1, JUN, MMP9, ESR1, CALM3, NOS3, MMP2, CALM2, CALM1	3.46093	0.0729845
hsa04620	Toll-like receptor signaling pathway	13	0.0276696	0.000612317	PIK3CG, AKT1, IL6, TNF, JUN, RELA, CXCL8, IL1B, TLR4, MAPK8, IKBKB, STAT1, CD14	3.23238	0.132998
hsa04611	Platelet activation	14	0.029798	0.0011983	PIK3CG, PTGS1, ITGA2, ITGB3, P2RY12, AKT1, VWF, FGA, VAMP8, FGB, GP1BA, NOS3, ITGA2B, F2R	2.83837	0.24374
hsa04014	Ras signaling pathway	19	0.0404402	0.00217222	PIK3CG, FLT1, MRAS, RELA, IGF1, FGF21, KDR, AKT1, INS, VEGFA, PLA2G2A, CALM3, MAPK8, GNB3, IKBKB, FGF2, INSR, CALM2, CALM1	2.2158	0.397507
hsa04010	MAPK signaling pathway	18	0.0383117	0.0150051	IL1R1, TNF, MRAS, RELA, FGF21, CACNA1S, TGFB1, AKT1, TNFRSF1A, CASP3, JUN, IL1B, MAPK8, PPP3CA, IKBKB, FGF2, CD14, IL1A	1.87515	0.97048
hsa04370	VEGF signaling pathway	7	0.014899	0.0268874	PIK3CG, AKT1, PTGS2, VEGFA, NOS3, PPP3CA, KDR	3.0245	0.998254
