# Supplementary material for: Exploring the mechanism of Shengmai Yin for coronary heart disease based on systematic pharmacology and chemoinformatics
Source: Biosci Rep. 2020 Jun 10;40(6):BSR20200286. doi: 10.1042/BSR20200286 (PMC7286881; doi:10.1042/BSR20200286)
Supplement: Supplementary Tables S1-S9 [file BSR-2020-0286_supp.zip › BSR-2020-0286_suppST7.xlsx]

## Sheet: Sheet1
Table S1 Predicted potential targets for each compound of SMY
Compounds	Compounds Targets
Wuweizisu C	BMP2
Wuweizisu C	GSTP1
Wuweizisu C	DDX6
Wuweizisu C	MAPK10
Wuweizisu C	PPIA
Wuweizisu C	CA2
Wuweizisu C	GBA
Wuweizisu C	PPARG
Wuweizisu C	CFB
Wuweizisu C	PIM1
Wuweizisu C	STS
Wuweizisu C	PDE4B
Wuweizisu C	APOA2
Wuweizisu C	CMA1
Wuweizisu C	TREM1
Wuweizisu C	ESR1
Wuweizisu C	PNP
Wuweizisu C	MAPK8
Wuweizisu C	MMP3
Wuweizisu C	TTR
Wuweizisu C	AR
Wuweizisu C	CYP19A1
Wuweizisu C	THRB
Wuweizisu C	BCHE
Wuweizisu C	CHEK1
Wuweizisu C	METAP1
Wuweizisu C	EPHB4
Wuweizisu C	KIF11
Wuweizisu C	CTSD
Wuweizisu C	PGR
Wuweizisu C	GC
Wuweizisu C	BACE1
Wuweizisu C	PDE4D
Wuweizisu C	CFD
Wuweizisu C	ANG
Wuweizisu C	PPP5C
Wuweizisu C	FNTA
Wuweizisu C	NOS3
Wuweizisu C	CTNNA1
Wuweizisu C	ESRRG
Wuweizisu C	SHBG
Wuweizisu C	CTSB
Wuweizisu C	CDK2
Wuweizisu C	SRC
Wuweizisu C	MAPK1
Wuweizisu C	GSR
Wuweizisu C	PDE5A
Wuweizisu C	AKR1B1
Wuweizisu C	HSD17B1
Wuweizisu C	F2
Wuweizisu C	EGFR
Wuweizisu C	AKR1C3
Wuweizisu C	ESR2
Wuweizisu C	PPARD
Wuweizisu C	CCNA2
Wuweizisu C	DPP4
Wuweizisu C	SORD
Wuweizisu C	LGALS7
Wuweizisu C	NR3C2
Wuweizisu C	ADAM17
Wuweizisu C	BCAT2
Wuweizisu C	MAPK14
Wuweizisu C	RXRA
Wuweizisu C	TGFBR1
Wuweizisu C	RORA
Wuweizisu C	SULT2A1
Wuweizisu C	ANXA5
Wuweizisu C	BRAF
Wuweizisu C	REN
Wuweizisu C	CHIT1
Wuweizisu C	PDE3B
Wuweizisu C	MAOB
Wuweizisu C	CES1
Wuweizisu C	FABP4
Wuweizisu C	AURKA
Wuweizisu C	F10
Wuweizisu C	LCK
Wuweizisu C	APCS
Wuweizisu C	HK1
Wuweizisu C	RNASEL
Wuweizisu C	NCS1
Wuweizisu C	GSK3B
Wuweizisu C	AMD1
Wuweizisu C	PTPN1
Wuweizisu C	MMP8
Wuweizisu C	PTPN11
Wuweizisu C	CDA
Wuweizisu C	CALM1
Wuweizisu C	CALM2
Wuweizisu C	CALM3
Wuweizisu C	PLAU
Wuweizisu C	FABP5
Wuweizisu C	NQO1
Wuweizisu C	WAS
Wuweizisu C	HSP90AA1
Wuweizisu C	HSD11B1
Wuweizisu C	HSPA8
Wuweizisu C	MDM2
Wuweizisu C	ISG20
Wuweizisu C	ALB
Wuweizisu C	LTA4H
Wuweizisu C	PLA2G2A
Wuweizisu C	KDR
Wuweizisu C	ITK
Wuweizisu C	PAH
Wuweizisu C	PDPK1
Wuweizisu C	HCK
Wuweizisu C	CTSS
Wuweizisu C	NR1H2
Wuweizisu C	SOD2
Wuweizisu C	CBR1
Wuweizisu C	CCL5
Wuweizisu C	IMPDH2
Wuweizisu C	ADH1C
Wuweizisu C	PCK1
Wuweizisu C	THRA
Wuweizisu C	PRKACA
Wuweizisu C	MMP9
Wuweizisu C	TTPA
Wuweizisu C	ELANE
Wuweizisu C	ADH
Wuweizisu C	CASP7
Wuweizisu C	PLK1
Wuweizisu C	DHFR
Wuweizisu C	CTSK
Wuweizisu C	ADK
Wuweizisu C	SYK
Wuweizisu C	PAK7
Wuweizisu C	SEC14L2
Wuweizisu C	DAPK1
Wuweizisu C	ME2
Wuweizisu C	FGFR2
Wuweizisu C	MMP13
Wuweizisu C	UCK2
Wuweizisu C	OTC
Wuweizisu C	PPARA
Wuweizisu C	LGALS2
Wuweizisu C	JAK3
Wuweizisu C	CLK1
Wuweizisu C	CYP2C9
Wuweizisu C	TYMS
Wuweizisu C	EPHX2
Wuweizisu C	MMP12
Wuweizisu C	ITGAL
Wuweizisu C	MAPKAPK2
Wuweizisu C	MMP7
Wuweizisu C	HDAC8
Wuweizisu C	DHODH
Wuweizisu C	BLVRB
Wuweizisu C	BST1
Wuweizisu C	RNASE3
Wuweizisu C	C1S
Wuweizisu C	MET
Wuweizisu C	ZAP70
Wuweizisu C	HPN
Wuweizisu C	PGF
Wuweizisu C	NOS2
Wuweizisu C	CDK6
Wuweizisu C	AHCY
Wuweizisu C	ABO
Wuweizisu C	TGM3
Wuweizisu C	AKR1C1
Wuweizisu C	ACPP
Wuweizisu C	CD1A
Wuweizisu C	NR1I3
Wuweizisu C	FKBP1A
Wuweizisu C	ERBB4
Wuweizisu C	FABP3
Wuweizisu C	METAP2
Wuweizisu C	FABP7
Wuweizisu C	GLO1
Wuweizisu C	RAB11A
Wuweizisu C	MTAP
Wuweizisu C	RHOA
Wuweizisu C	HMGCR
Wuweizisu C	TPI1
Wuweizisu C	GSTA1
Wuweizisu C	F7
Wuweizisu C	DCK
Wuweizisu C	MTHFD1
Wuweizisu C	HPGDS
Wuweizisu C	C8G
Wuweizisu C	IMPA1
Wuweizisu C	NR1I2
Wuweizisu C	NR1H3
Wuweizisu C	TRAPPC3
Wuweizisu C	DTYMK
Wuweizisu C	PYGL
Wuweizisu C	PSAP
Wuweizisu C	FABP6
Wuweizisu C	SHMT1
Wuweizisu C	XIAP
Wuweizisu C	LCN2
Wuweizisu C	MMP2
Wuweizisu C	GNPDA1
Wuweizisu C	GNPDA2
Wuweizisu C	NMNAT1
Wuweizisu C	DPEP1
Wuweizisu C	GPI
Wuweizisu C	PLAT
Wuweizisu C	HNF4G
Wuweizisu C	HAGH
Wuweizisu C	APRT
Wuweizisu C	RBP4
Wuweizisu C	IMPDH1
Wuweizisu C	IL2
Wuweizisu C	STAT1
Wuweizisu C	NR1H4
Wuweizisu C	GSTM1
Wuweizisu C	BIRC7
Wuweizisu C	MAN1B1
Wuweizisu C	SDS
Wuweizisu C	SETD7
Wuweizisu C	AGXT
Wuweizisu C	MME
Wuweizisu C	CRABP2
Wuweizisu C	PAPSS1
Wuweizisu C	LGALS3
Wuweizisu C	PLEKHA4
Wuweizisu C	ALAD
Wuweizisu C	PARP1
Wuweizisu C	CTSG
Wuweizisu C	FDPS
Wuweizisu C	SELP
Wuweizisu C	PRKCQ
Wuweizisu C	IGF1R
Wuweizisu C	CTSF
Wuweizisu C	PPCDC
Wuweizisu C	MAP2K1
Wuweizisu C	FGG
Wuweizisu C	TPH1
Wuweizisu C	SERPINA1
Wuweizisu C	B3GAT1
Wuweizisu C	NR3C1
Wuweizisu C	RXRB
Wuweizisu C	PADI4
Wuweizisu C	ACADM
Wuweizisu C	CDK5R1
Wuweizisu C	SULT1E1
Wuweizisu C	FECH
Wuweizisu C	SULT2B1
Wuweizisu C	SSE1
Wuweizisu C	EEA1
Wuweizisu C	BHMT
Wuweizisu C	SELE
Wuweizisu C	VDR
Wuweizisu C	ABL1
Wuweizisu C	HNMT
Wuweizisu C	PAK6
Wuweizisu C	TGFB2
Wuweizisu C	HSP90AB1
Wuweizisu C	CDK7
Wuweizisu C	ARF4
Wuweizisu C	CLEC4M
Wuweizisu C	APAF1
Wuweizisu C	UMPS
Wuweizisu C	HRAS
Wuweizisu C	JAK2
Wuweizisu C	HPRT1
Wuweizisu C	GP1BA
Wuweizisu C	CDC42
Wuweizisu C	GSTT2
Wuweizisu C	ARHGAP1
Wuweizisu C	EIF4E
Wuweizisu C	FGFR1
Wuweizisu C	OAT
Wuweizisu C	PKLR
Wuweizisu C	CSK
Wuweizisu C	ARSA
Wuweizisu C	F11
Wuweizisu C	LSS
Wuweizisu C	CASP3
Wuweizisu C	RARA
Wuweizisu C	SRM
Wuweizisu C	KAT2B
Wuweizisu C	RARG
Wuweizisu C	CYP2C8
Wuweizisu C	GSTM2
Wuweizisu C	TEK
Wuweizisu C	KIT
Wuweizisu C	HINT1
Wuweizisu C	S100A9
Wuweizisu C	WARS
Wuweizisu C	RNASE2
Wuweizisu C	NT5M
Wuweizisu C	ARL5A
Wuweizisu C	FKBP3
Wuweizisu C	GSTA3
Wuweizisu C	RAB5A
Wuweizisu C	CBS
Wuweizisu C	GCK
Wuweizisu C	PPP1CC
Suchilactone	TTR
Suchilactone	THRB
Suchilactone	TTPA
Suchilactone	RXRA
Suchilactone	RBP4
Suchilactone	RXRB
Suchilactone	MMP3
Suchilactone	RORA
Suchilactone	RARB
Suchilactone	CRABP2
Suchilactone	PTPN1
Suchilactone	FABP7
Suchilactone	NR1I2
Suchilactone	MAPK10
Suchilactone	SULT2A1
Suchilactone	FABP6
Suchilactone	HSD17B1
Suchilactone	GSTP1
Suchilactone	PDE4D
Suchilactone	MAP2K1
Suchilactone	HSD11B1
Suchilactone	VDR
Suchilactone	F2
Suchilactone	HNF4G
Suchilactone	PCTP
Suchilactone	FABP3
Suchilactone	RARG
Suchilactone	MMP12
Suchilactone	NR1I3
Suchilactone	NQO1
Suchilactone	ALB
Suchilactone	LSS
Suchilactone	GSTA1
Suchilactone	HSP90AA1
Suchilactone	METAP2
Suchilactone	GSK3B
Suchilactone	PPP1CC
Suchilactone	CA2
Suchilactone	MAOB
Suchilactone	RARA
Suchilactone	PRKACA
Suchilactone	AKR1B1
Suchilactone	CASP3
Suchilactone	FECH
Suchilactone	MET
Suchilactone	MAPK14
Suchilactone	HDAC8
Suchilactone	FKBP1A
Suchilactone	ESR1
Suchilactone	THRA
Suchilactone	KIT
Suchilactone	MMP13
Suchilactone	CDK2
Suchilactone	PROCR
Suchilactone	SHBG
Suchilactone	GRB2
Suchilactone	PPARD
Suchilactone	NR1H2
Suchilactone	PDE4B
Suchilactone	CALM1
Suchilactone	CALM2
Suchilactone	CALM3
Suchilactone	ADK
Suchilactone	DPEP1
Suchilactone	TEK
Suchilactone	CCNA2
Suchilactone	PPARA
Suchilactone	IL2
Suchilactone	BRAF
Suchilactone	KIF11
Suchilactone	DHODH
Suchilactone	AR
Suchilactone	FGFR1
Suchilactone	LCK
Suchilactone	KDR
Suchilactone	NR3C1
Suchilactone	ERBB4
Suchilactone	F10
Suchilactone	REN
Suchilactone	SULT2B1
Suchilactone	LCN2
Suchilactone	EPHB4
Suchilactone	ADAM17
Suchilactone	PSAP
Suchilactone	BACE1
Suchilactone	SERPINA1
Suchilactone	TGFBR1
Suchilactone	HMGCR
Suchilactone	AKR1C3
Suchilactone	ITGAL
Suchilactone	TGM3
Suchilactone	MDM2
Suchilactone	MMP2
Suchilactone	PDPK1
Suchilactone	SULT1E1
Suchilactone	ESR2
Suchilactone	GC
Suchilactone	ADH
Suchilactone	ITK
Suchilactone	SYK
Suchilactone	NR1H3
Suchilactone	MAPK1
Suchilactone	SRC
Suchilactone	HNMT
Suchilactone	SEC14L2
Suchilactone	WAS
Suchilactone	EGFR
Suchilactone	PLA2G2A
Suchilactone	SOD2
Suchilactone	ABO
Suchilactone	CYP2C8
Suchilactone	FNTA
Suchilactone	NR1H4
Suchilactone	PGR
Suchilactone	BCL2L1
Suchilactone	FGFR2
Suchilactone	ABL1
Suchilactone	INSR
Suchilactone	AMD1
Suchilactone	MAPKAPK2
Suchilactone	TGFB2
Suchilactone	CASP1
Suchilactone	HPGDS
Suchilactone	DPP4
Suchilactone	PIM1
Suchilactone	CTSB
Suchilactone	JAK3
Stigmasterol	RORA
Stigmasterol	TTR
Stigmasterol	CRABP2
Stigmasterol	MAOB
Stigmasterol	VDR
Stigmasterol	MAP2K1
Stigmasterol	RBP4
Stigmasterol	TTPA
Stigmasterol	PCTP
Stigmasterol	HSD17B1
Stigmasterol	KDR
Stigmasterol	PPP1CC
Stigmasterol	CYP2C8
Stigmasterol	ADK
Stigmasterol	DHODH
Stigmasterol	MET
Stigmasterol	RARG
Stigmasterol	PDPK1
Stigmasterol	PRKACA
Stigmasterol	PROCR
Stigmasterol	CA2
Stigmasterol	RARB
Stigmasterol	RXRB
Stigmasterol	HSD11B1
Stigmasterol	THRB
Stigmasterol	NR1H2
Stigmasterol	TEK
Stigmasterol	NR1I2
Stigmasterol	HNF4G
Stigmasterol	RXRA
Stigmasterol	HPGDS
Stigmasterol	CASP3
Stigmasterol	GSTP1
Stigmasterol	ESR1
Stigmasterol	CALM1
Stigmasterol	CALM2
Stigmasterol	CALM3
Stigmasterol	IL2
Stigmasterol	NR3C1
Stigmasterol	HNMT
Stigmasterol	SULT2B1
Stigmasterol	LSS
Stigmasterol	MMP2
Stigmasterol	SULT2A1
Stigmasterol	ALB
Stigmasterol	AKR1C2
Stigmasterol	MAPK1
Stigmasterol	NR1H3
Stigmasterol	METAP2
Stigmasterol	FABP6
Stigmasterol	NR1I3
Stigmasterol	GSTA1
Stigmasterol	BRAF
Stigmasterol	MAPK14
Stigmasterol	MMP13
Stigmasterol	FABP7
Stigmasterol	DPP4
Stigmasterol	SEC14L2
Stigmasterol	MAPK10
Stigmasterol	FECH
Stigmasterol	ESR2
Stigmasterol	BACE1
Stigmasterol	RARA
Stigmasterol	AR
Stigmasterol	TRAPPC3
Stigmasterol	PPARD
Stigmasterol	FGFR1
Stigmasterol	CHEK1
Stigmasterol	MMP3
Stigmasterol	BLVRB
Stigmasterol	GLO1
Stigmasterol	PLA2G2A
Stigmasterol	ITGAL
Stigmasterol	GC
Stigmasterol	KIF11
Stigmasterol	PTPN1
Stigmasterol	MDM2
Stigmasterol	PDE4B
Stigmasterol	AKR1B1
Stigmasterol	HDAC8
Stigmasterol	GRB2
Stigmasterol	CDK2
Stigmasterol	WAS
Stigmasterol	FABP3
Stigmasterol	LCK
Stigmasterol	NR1H4
Stigmasterol	F10
Stigmasterol	REN
Stigmasterol	HSP90AA1
Stigmasterol	SHBG
Stigmasterol	ERBB4
Stigmasterol	PPARG
Stigmasterol	NQO1
Stigmasterol	F2
Stigmasterol	KIT
Stigmasterol	PDE4D
Stigmasterol	PPARA
Stigmasterol	ADH
Stigmasterol	SYK
Stigmasterol	AKR1C3
Stigmasterol	FKBP1A
Stigmasterol	DPEP1
Stigmasterol	S100A9
Stigmasterol	PGR
Stigmasterol	ADAM17
Stigmasterol	TGFBR1
Stigmasterol	PTPN11
Stigmasterol	MMP12
Stigmasterol	HMGCR
Stigmasterol	ELANE
Stigmasterol	EGFR
Stigmasterol	TGM3
Stigmasterol	GART
Stigmasterol	PIK3R1
Stigmasterol	ERRA
Stigmasterol	ABO
Stigmasterol	HSP90AB1
Stigmasterol	CYP2C9
Stigmasterol	SRC
Stigmasterol	NR3C2
Stigmasterol	CCNA2
Stigmasterol	FNTA
Stigmasterol	CASP1
Stigmasterol	BCL2L1
Schizandrer B	AKR1C2
Schizandrer B	GSTP1
Schizandrer B	CHEK1
Schizandrer B	PPIA
Schizandrer B	DDX6
Schizandrer B	AKR1B1
Schizandrer B	EPHB4
Schizandrer B	CA2
Schizandrer B	CASP3
Schizandrer B	BMP2
Schizandrer B	PNP
Schizandrer B	CYP19A1
Schizandrer B	AR
Schizandrer B	MAPKAPK2
Schizandrer B	CMA1
Schizandrer B	CASP7
Schizandrer B	BCHE
Schizandrer B	ESRRG
Schizandrer B	TTR
Schizandrer B	PIM1
Schizandrer B	PPP5C
Schizandrer B	HSD17B1
Schizandrer B	PGR
Schizandrer B	ANXA5
Schizandrer B	SHBG
Schizandrer B	NQO2
Schizandrer B	RXRA
Schizandrer B	SRC
Schizandrer B	SULT2A1
Schizandrer B	ESR1
Schizandrer B	TTPA
Schizandrer B	CDK2
Schizandrer B	EGFR
Schizandrer B	ANG
Schizandrer B	CFD
Schizandrer B	ALB
Schizandrer B	GSR
Schizandrer B	TGFBR1
Schizandrer B	HSD11B1
Schizandrer B	CCNA2
Schizandrer B	NOS3
Schizandrer B	SORD
Schizandrer B	PDE4B
Schizandrer B	REN
Schizandrer B	LGALS7
Schizandrer B	ADAM17
Schizandrer B	PPARG
Schizandrer B	GC
Schizandrer B	PDE3B
Schizandrer B	PDE5A
Schizandrer B	FABP4
Schizandrer B	DUSP6
Schizandrer B	LCK
Schizandrer B	PDE4D
Schizandrer B	IGF1R
Schizandrer B	MAPK14
Schizandrer B	CDA
Schizandrer B	PNMT
Schizandrer B	PGF
Schizandrer B	CTNNA1
Schizandrer B	HSPA8
Schizandrer B	KIF11
Schizandrer B	MMP8
Schizandrer B	APCS
Schizandrer B	F2
Schizandrer B	NCS1
Schizandrer B	C8G
Schizandrer B	ADH1C
Schizandrer B	PDPK1
Schizandrer B	ISG20
Schizandrer B	PLAU
Schizandrer B	CTSK
Schizandrer B	PAH
Schizandrer B	MAPK10
Schizandrer B	PTPN1
Schizandrer B	NR3C2
Schizandrer B	MMP12
Schizandrer B	MTAP
Schizandrer B	KDR
Schizandrer B	ADK
Schizandrer B	BCAT2
Schizandrer B	AKR1C3
Schizandrer B	GSK3B
Schizandrer B	MAOB
Schizandrer B	MET
Schizandrer B	AKR1C1
Schizandrer B	CDK6
Schizandrer B	F10
Schizandrer B	CTSB
Schizandrer B	NR1I3
Schizandrer B	PAK7
Schizandrer B	HPGDS
Schizandrer B	MMP3
Schizandrer B	GSTA1
Schizandrer B	ME2
Schizandrer B	NR1H3
Schizandrer B	SOD2
Schizandrer B	HSP90AA1
Schizandrer B	CCNT1
Schizandrer B	ELANE
Schizandrer B	TYMS
Schizandrer B	RBP4
Schizandrer B	CTSS
Schizandrer B	PCK1
Schizandrer B	ADH
Schizandrer B	NR1H2
Schizandrer B	ABO
Schizandrer B	BACE1
Schizandrer B	SULT2B1
Schizandrer B	CYP2C9
Schizandrer B	MMP13
Schizandrer B	THRB
Schizandrer B	ITK
Schizandrer B	PRKACA
Schizandrer B	TGM3
Schizandrer B	DCK
Schizandrer B	DPP4
Schizandrer B	RARA
Schizandrer B	HPN
Schizandrer B	NR3C1
Schizandrer B	HMGCR
Schizandrer B	CBR1
Schizandrer B	NQO1
Schizandrer B	CD1A
Schizandrer B	EPHX2
Schizandrer B	MTHFD1
Schizandrer B	XIAP
Schizandrer B	RNASE3
Schizandrer B	HCK
Schizandrer B	DPEP1
Schizandrer B	FABP6
Schizandrer B	SETD7
Schizandrer B	THRA
Schizandrer B	FABP3
Schizandrer B	FGFR1
Schizandrer B	RARG
Schizandrer B	CES1
Schizandrer B	METAP2
Schizandrer B	MAP2K1
Schizandrer B	BST1
Schizandrer B	FKBP1A
Schizandrer B	TPH1
Schizandrer B	MMP9
Schizandrer B	ACPP
Schizandrer B	DHODH
Schizandrer B	FNTA
Schizandrer B	MDM2
Schizandrer B	FABP7
Schizandrer B	PLA2G2A
Schizandrer B	CTSG
Schizandrer B	ERBB4
Schizandrer B	IMPDH2
Schizandrer B	CHIT1
Schizandrer B	DHFR
Schizandrer B	SDS
Schizandrer B	DTYMK
Schizandrer B	PPARA
Schizandrer B	JAK3
Schizandrer B	APRT
Schizandrer B	LCN2
Schizandrer B	MAN1B1
Schizandrer B	BRAF
Schizandrer B	BLVRB
Schizandrer B	ACE
Schizandrer B	ST14
Schizandrer B	MAPK1
Schizandrer B	LSS
Schizandrer B	AGXT
Schizandrer B	JAK2
Schizandrer B	NR1I2
Schizandrer B	RARB
Schizandrer B	ACADM
Schizandrer B	NMNAT1
Schizandrer B	TPI1
Schizandrer B	VDR
Schizandrer B	RXRB
Schizandrer B	HNMT
Schizandrer B	PAPSS1
Schizandrer B	FDPS
Schizandrer B	HDAC8
Schizandrer B	HAGH
Schizandrer B	MME
Schizandrer B	IL2
Schizandrer B	BHMT
Schizandrer B	PYGL
Schizandrer B	ABL1
Schizandrer B	PAK6
Schizandrer B	F11
Schizandrer B	STAT1
Schizandrer B	RORA
Schizandrer B	BIRC7
Schizandrer B	HMOX1
Schizandrer B	CRABP2
Schizandrer B	GSTT2
Schizandrer B	GPI
Schizandrer B	OAT
Schizandrer B	B3GAT1
Schizandrer B	AMD1
Schizandrer B	HSP90AB1
Schizandrer B	GP1BA
Schizandrer B	CDC42
Schizandrer B	ESR2
Schizandrer B	HINT1
Schizandrer B	KAT2B
Schizandrer B	HNF4G
Schizandrer B	NR1H4
Schizandrer B	GSTA3
Schizandrer B	NT5M
Schizandrer B	GSTM1
Schizandrer B	AMY2A
Schizandrer B	G6PD
Schizandrer B	SELE
Schizandrer B	NDST1
Schizandrer B	LTA4H
Schizandrer B	CBS
Schizandrer B	TEK
Schizandrer B	INSR
Schizandrer B	SULT1E1
Schizandrer B	GLO1
Schizandrer B	ATIC
Schizandrer B	KIT
Schizandrer B	PPP1CC
Schizandrer B	RNASE2
Schizandrer B	OTC
Schizandrer B	FECH
Schizandrer B	PKLR
Schizandrer B	HADH
Schizandrer B	ADAM33
Schizandrer B	UCK2
Schizandrer B	AKT1
Schizandrer B	EIF4E
Schizandrer B	CASP1
Schizandrer B	GSTM2
Schizandrer B	DUT
Schizandrer B	WARS
Schizandrer B	FKBP1B
Schizandrer B	PPARD
Schizandrer B	CD209
Schizandrer B	HPRT1
Schizandrer B	BTK
Schizandrer B	RAB5A
Schizandrer B	ITPKA
Schizandrer B	APAF1
Schizandrer B	RFK
Schizandrer B	DCPS
Schizandrer B	GMPR
Schizandrer B	PFKFB1
Schizandrer B	FGG
Schizandrer B	GSTZ1
Schizandrer B	GRB2
Schizandrer B	FOLH1
Schizandrer B	RAP2A
Schizandrer B	HRAS
Schizandrer B	GMPR2
Schizandrer B	RAC1
Schizandrer B	AURKA
Schizandrer B	TPSB2
Schizandrer B	RAN
Schizandrer B	TAP1
Schizandrer B	DAPK1
Schizandrer B	SULT1A1
Schizandrer B	DCXR
Schizandrer B	UAP1
Schizandrer B	GART
Schizandrer B	EEA1
Schizandrer B	F7
Schizandrer B	ARL5B
Schizandrer B	SPR
Schizandrer B	PCTP
Schizandrer B	SIRT5
Schizandrer B	FKBP3
Panaxadiol	TTR
Panaxadiol	THRB
Panaxadiol	TTPA
Panaxadiol	RXRA
Panaxadiol	RBP4
Panaxadiol	RXRB
Panaxadiol	MMP3
Panaxadiol	RORA
Panaxadiol	RARB
Panaxadiol	CRABP2
Panaxadiol	PTPN1
Panaxadiol	FABP7
Panaxadiol	NR1I2
Panaxadiol	MAPK10
Panaxadiol	SULT2A1
Panaxadiol	FABP6
Panaxadiol	HSD17B1
Panaxadiol	GSTP1
Panaxadiol	PDE4D
Panaxadiol	MAP2K1
Panaxadiol	HSD11B1
Panaxadiol	VDR
Panaxadiol	F2
Panaxadiol	HNF4G
Panaxadiol	PCTP
Panaxadiol	FABP3
Panaxadiol	RARG
Panaxadiol	MMP12
Panaxadiol	NR1I3
Panaxadiol	NQO1
Panaxadiol	ALB
Panaxadiol	LSS
Panaxadiol	GSTA1
Panaxadiol	HSP90AA1
Panaxadiol	METAP2
Panaxadiol	GSK3B
Panaxadiol	PPP1CC
Panaxadiol	CA2
Panaxadiol	MAOB
Panaxadiol	RARA
Panaxadiol	PRKACA
Panaxadiol	AKR1B1
Panaxadiol	CASP3
Panaxadiol	FECH
Panaxadiol	MET
Panaxadiol	MAPK14
Panaxadiol	HDAC8
Panaxadiol	FKBP1A
Panaxadiol	ESR1
Panaxadiol	THRA
Panaxadiol	KIT
Panaxadiol	MMP13
Panaxadiol	CDK2
Panaxadiol	PROCR
Panaxadiol	SHBG
Panaxadiol	GRB2
Panaxadiol	PPARD
Panaxadiol	NR1H2
Panaxadiol	PDE4B
Panaxadiol	CALM1
Panaxadiol	CALM2
Panaxadiol	CALM3
Panaxadiol	ADK
Panaxadiol	DPEP1
Panaxadiol	TEK
Panaxadiol	CCNA2
Panaxadiol	PPARA
Panaxadiol	IL2
Panaxadiol	BRAF
Panaxadiol	KIF11
Panaxadiol	DHODH
Panaxadiol	AR
Panaxadiol	FGFR1
Panaxadiol	LCK
Panaxadiol	KDR
Panaxadiol	NR3C1
Panaxadiol	ERBB4
Panaxadiol	F10
Panaxadiol	REN
Panaxadiol	SULT2B1
Panaxadiol	LCN2
Panaxadiol	EPHB4
Panaxadiol	ADAM17
Panaxadiol	PSAP
Panaxadiol	BACE1
Panaxadiol	SERPINA1
Panaxadiol	TGFBR1
Panaxadiol	HMGCR
Panaxadiol	AKR1C3
Panaxadiol	ITGAL
Panaxadiol	TGM3
Panaxadiol	MDM2
Panaxadiol	MMP2
Panaxadiol	PDPK1
Panaxadiol	SULT1E1
Panaxadiol	ESR2
Panaxadiol	GC
Panaxadiol	ADH
Panaxadiol	ITK
Panaxadiol	SYK
Panaxadiol	NR1H3
Panaxadiol	MAPK1
Panaxadiol	SRC
Panaxadiol	HNMT
Panaxadiol	SEC14L2
Panaxadiol	WAS
Panaxadiol	EGFR
Panaxadiol	PLA2G2A
Panaxadiol	SOD2
Panaxadiol	ABO
Panaxadiol	CYP2C8
Panaxadiol	FNTA
Panaxadiol	NR1H4
Panaxadiol	PGR
Panaxadiol	BCL2L1
Panaxadiol	FGFR2
Panaxadiol	ABL1
Panaxadiol	INSR
Panaxadiol	AMD1
Panaxadiol	MAPKAPK2
Panaxadiol	TGFB2
Panaxadiol	CASP1
Panaxadiol	HPGDS
Panaxadiol	DPP4
Panaxadiol	PIM1
Panaxadiol	CTSB
Panaxadiol	JAK3
Ophiopogonin D'	TTR
Ophiopogonin D'	RBP4
Ophiopogonin D'	LCK
Ophiopogonin D'	HRAS
Ophiopogonin D'	CRABP2
Ophiopogonin D'	ABO
Ophiopogonin D'	TTPA
Ophiopogonin D'	ADH
Ophiopogonin D'	THRB
Ophiopogonin D'	GSTP1
Ophiopogonin D'	TRAPPC3
Ophiopogonin D'	DTYMK
Ophiopogonin D'	RAC1
Ophiopogonin D'	RORA
Ophiopogonin D'	TGM3
Ophiopogonin D'	EIF4E
Ophiopogonin D'	SULT1A1
Ophiopogonin D'	UCK2
Ophiopogonin D'	RARA
Ophiopogonin D'	FKBP1A
Ophiopogonin D'	ADAM33
Ophiopogonin D'	MAOB
Ophiopogonin D'	RARB
Ophiopogonin D'	RXRA
Ophiopogonin D'	PFKFB1
Ophiopogonin D'	PPP1CC
Ophiopogonin D'	GRB2
Ophiopogonin D'	MAP2K1
Ophiopogonin D'	RXRB
Ophiopogonin D'	PDE4D
Ophiopogonin D'	PROCR
Ophiopogonin D'	MMP3
Ophiopogonin D'	BTK
Ophiopogonin D'	METAP2
Ophiopogonin D'	EPHA2
Ophiopogonin D'	HSD11B1
Ophiopogonin D'	GMPR2
Ophiopogonin D'	ALB
Ophiopogonin D'	ELANE
Ophiopogonin D'	MMP16
Ophiopogonin D'	CASP1
Ophiopogonin D'	BACE1
Ophiopogonin D'	ITK
Ophiopogonin D'	FABP7
Ophiopogonin D'	RNASE2
Ophiopogonin D'	RAB5A
Ophiopogonin D'	SERPINA1
Ophiopogonin D'	DCK
Ophiopogonin D'	CYP2C8
Ophiopogonin D'	VDR
Ophiopogonin D'	FECH
Ophiopogonin D'	RAP2A
Ophiopogonin D'	SULT2B1
Ophiopogonin D'	PTPN11
Ophiopogonin D'	SEC14L2
Ophiopogonin D'	CDK2
Ophiopogonin D'	ADK
Ophiopogonin D'	DAPK1
Ophiopogonin D'	ATIC
Ophiopogonin D'	HSD17B1
Ophiopogonin D'	KAT2B
Ophiopogonin D'	AKR1B1
Ophiopogonin D'	AKT1
Ophiopogonin D'	GNPDA1
Ophiopogonin D'	GNPDA2
Ophiopogonin D'	HSP90AA1
Ophiopogonin D'	APAF1
Ophiopogonin D'	MMP9
Ophiopogonin D'	PLA2G2A
Ophiopogonin D'	IMPDH2
Ophiopogonin D'	PTPN1
Ophiopogonin D'	AHCY
Ophiopogonin D'	TAP1
Ophiopogonin D'	MAPK12
Ophiopogonin D'	HPRT1
Ophiopogonin D'	KIT
Ophiopogonin D'	EEA1
Ophiopogonin D'	PPARA
Ophiopogonin D'	KIF11
Ophiopogonin D'	AMY1A
Ophiopogonin D'	AMY1B
Ophiopogonin D'	AMY1C
Ophiopogonin D'	HNMT
Ophiopogonin D'	PCK1
Ophiopogonin D'	RARG
Ophiopogonin D'	MAPKAPK2
Ophiopogonin D'	SRC
Ophiopogonin D'	LGALS3
Ophiopogonin D'	CA2
Ophiopogonin D'	MAN1B1
Ophiopogonin D'	GSK3B
Ophiopogonin D'	MMP12
Ophiopogonin D'	LGALS2
Ophiopogonin D'	HNF4G
Ophiopogonin D'	MMP2
Ophiopogonin D'	IL2
Ophiopogonin D'	WARS
Ophiopogonin D'	SIRT5
Ophiopogonin D'	SRM
Ophiopogonin D'	DCPS
Ophiopogonin D'	CASP3
Ophiopogonin D'	F2
Ophiopogonin D'	FGG
Ophiopogonin D'	LSS
Ophiopogonin D'	ESR1
Ophiopogonin D'	SULT2A1
Ophiopogonin D'	AMY2A
Ophiopogonin D'	GSR
Ophiopogonin D'	HINT1
Ophiopogonin D'	ISG20
Ophiopogonin D'	PDE4B
Ophiopogonin D'	PRKACA
Ophiopogonin D'	ANG
Ophiopogonin D'	ARL5B
Ophiopogonin D'	SULT1E1
Ophiopogonin D'	MAPK14
Ophiopogonin D'	ITPKA
Ophiopogonin D'	BST1
Ophiopogonin D'	FKBP3
Ophiopogonin D'	UAP1
Ophiopogonin D'	CDC42
Ophiopogonin D'	AR
Ophiopogonin D'	HDAC8
Ophiopogonin D'	CHIT1
Ophiopogonin D'	CCNA2
Ophiopogonin D'	GSTA1
Ophiopogonin D'	FABP3
Ophiopogonin D'	GPI
Ophiopogonin D'	MAPK10
Ophiopogonin D'	CHEK1
Ophiopogonin D'	AURKA
Ophiopogonin D'	AMD1
Ophiopogonin D'	PNP
Ophiopogonin D'	MDM2
Ophiopogonin D'	TGFB2
Ophiopogonin D'	SHBG
Ophiopogonin D'	NR1I2
Ophiopogonin D'	NOS2
Ophiopogonin D'	MMP13
Ophiopogonin D'	HCK
Ophiopogonin D'	GSTA3
Ophiopogonin D'	GSTM2
Ophiopogonin D'	THRA
Ophiopogonin D'	DOT1L
Ophiopogonin D'	RFK
Ophiopogonin D'	AKR1C3
Ophiopogonin D'	RAB9A
Ophiopogonin D'	RAB9B
Ophiopogonin D'	PPARG
Ophiopogonin D'	CTSB
Ophiopogonin D'	TNK2
Ophiopogonin D'	ADAM17
Ophiopogonin D'	INSR
Ophiopogonin D'	S100A9
Ophiopogonin D'	GMPR
Ophiopogonin D'	NMNAT1
Ophiopogonin D'	CCL5
Ophiopogonin D'	KDR
Ophiopogonin D'	DHFR
Ophiopogonin D'	FDPS
Ophiopogonin D'	LTA4H
Ophiopogonin D'	CLEC4M
Ophiopogonin D'	CALM1
Ophiopogonin D'	CALM2
Ophiopogonin D'	CALM3
Ophiopogonin D'	PAH
Ophiopogonin D'	CTSK
Ophiopogonin D'	CLK1
Ophiopogonin D'	GC
Ophiopogonin D'	LYZ
Ophiopogonin D'	DHODH
Ophiopogonin D'	PGR
Ophiopogonin D'	ESR2
Ophiopogonin D'	FABP6
Ophiopogonin D'	DUT
Ophiopogonin D'	PDPK1
Ophiopogonin D'	NME2
Ophiopogonin D'	DPP4
Ophiopogonin D'	HPGDS
Ophiopogonin D'	PIM1
Ophiopogonin D'	PPARD
Ophiopogonin D'	MME
Ophiopogonin D	ABO
Ophiopogonin D	TTR
Ophiopogonin D	MMP2
Ophiopogonin D	THRB
Ophiopogonin D	PDE4D
Ophiopogonin D	CRABP2
Ophiopogonin D	GSTP1
Ophiopogonin D	RXRB
Ophiopogonin D	PPP1CC
Ophiopogonin D	RBP4
Ophiopogonin D	PTPN1
Ophiopogonin D	EEA1
Ophiopogonin D	METAP2
Ophiopogonin D	RARA
Ophiopogonin D	BACE1
Ophiopogonin D	AURKA
Ophiopogonin D	TTPA
Ophiopogonin D	CYP2C8
Ophiopogonin D	HSD17B1
Ophiopogonin D	KDR
Ophiopogonin D	LGALS3
Ophiopogonin D	MET
Ophiopogonin D	AKR1C3
Ophiopogonin D	GMPR
Ophiopogonin D	SULT2B1
Ophiopogonin D	MAOB
Ophiopogonin D	MMP3
Ophiopogonin D	MMP1
Ophiopogonin D	NR1I2
Ophiopogonin D	VDR
Ophiopogonin D	ARL5B
Ophiopogonin D	HSP90AA1
Ophiopogonin D	CA2
Ophiopogonin D	RARG
Ophiopogonin D	HRAS
Ophiopogonin D	CDK2
Ophiopogonin D	F2
Ophiopogonin D	SRC
Ophiopogonin D	PTPN11
Ophiopogonin D	GMPR2
Ophiopogonin D	SERPINA1
Ophiopogonin D	HK1
Ophiopogonin D	CCNA2
Ophiopogonin D	PYGL
Ophiopogonin D	HSD11B1
Ophiopogonin D	AMY1A
Ophiopogonin D	AMY1B
Ophiopogonin D	AMY1C
Ophiopogonin D	AKT1
Ophiopogonin D	MAP2K1
Ophiopogonin D	MMP12
Ophiopogonin D	ALB
Ophiopogonin D	DAPK1
Ophiopogonin D	BCAT2
Ophiopogonin D	CASP1
Ophiopogonin D	AKR1B1
Ophiopogonin D	ELANE
Ophiopogonin D	IMPDH1
Ophiopogonin D	MMP13
Ophiopogonin D	CLK1
Ophiopogonin D	GRB2
Ophiopogonin D	SSE1
Ophiopogonin D	FABP3
Ophiopogonin D	BTK
Ophiopogonin D	PROCR
Ophiopogonin D	RARB
Ophiopogonin D	TGM3
Ophiopogonin D	HNMT
Ophiopogonin D	FGG
Ophiopogonin D	ADH
Ophiopogonin D	PDPK1
Ophiopogonin D	GSK3B
Ophiopogonin D	CBR1
Ophiopogonin D	CASP3
Ophiopogonin D	CHIT1
Ophiopogonin D	SELE
Ophiopogonin D	GPI
Ophiopogonin D	HNF4G
Ophiopogonin D	RFK
Ophiopogonin D	IL2
Ophiopogonin D	HINT1
Ophiopogonin D	ISG20
Ophiopogonin D	FABP6
Ophiopogonin D	ATIC
Ophiopogonin D	PFKFB1
Ophiopogonin D	SULT2A1
Ophiopogonin D	ESR1
Ophiopogonin D	SPR
Ophiopogonin D	MAPK10
Ophiopogonin D	INSR
Ophiopogonin D	ESR2
Ophiopogonin D	TAP1
Ophiopogonin D	RAC1
Ophiopogonin D	GNPDA1
Ophiopogonin D	GNPDA2
Ophiopogonin D	AMY2A
Ophiopogonin D	ANG
Ophiopogonin D	SELP
Ophiopogonin D	LCN2
Ophiopogonin D	ADAM33
Ophiopogonin D	GSTM1
Ophiopogonin D	GSTZ1
Ophiopogonin D	HDAC8
Ophiopogonin D	GSTA1
Ophiopogonin D	EIF4E
Ophiopogonin D	GART
Ophiopogonin D	CCL5
Ophiopogonin D	PDE4B
Ophiopogonin D	THRA
Ophiopogonin D	MAN1B1
Ophiopogonin D	PCK1
Ophiopogonin D	HADH
Ophiopogonin D	PIM1
Ophiopogonin D	SIRT5
Ophiopogonin D	SHBG
Ophiopogonin D	SEC14L2
Ophiopogonin D	RORA
Ophiopogonin D	TGFB2
Ophiopogonin D	RXRA
Ophiopogonin D	FKBP1A
Ophiopogonin D	DTYMK
Ophiopogonin D	UCK2
Ophiopogonin D	ADK
Ophiopogonin D	GSTM2
Ophiopogonin D	RAP2A
Ophiopogonin D	PRKACA
Ophiopogonin D	CHEK1
Ophiopogonin D	ARHGAP1
Ophiopogonin D	PGR
Ophiopogonin D	DHFR
Ophiopogonin D	BST1
Ophiopogonin D	HMGCR
Ophiopogonin D	AHCY
Ophiopogonin D	CTSK
Ophiopogonin D	PPARG
Ophiopogonin D	BIRC7
Ophiopogonin D	RAB5A
Ophiopogonin D	NDST1
Ophiopogonin D	PPARA
Ophiopogonin D	DHODH
Ophiopogonin D	FABP7
Ophiopogonin D	SULT1A1
Ophiopogonin D	SULT1E1
Ophiopogonin D	SYK
Ophiopogonin D	CTSS
Ophiopogonin D	MAPK1
Ophiopogonin D	LCK
Ophiopogonin D	DPP4
Ophiopogonin D	HPGDS
Ophiopogonin D	PAPSS1
Ophiopogonin D	NOS2
Ophiopogonin D	MTHFD1
Ophiopogonin D	UMPS
Ophiopogonin D	F7
Ophiopogonin D	CDC42
Ophiopogonin D	NMNAT1
Ophiopogonin D	PDE5A
Ophiopogonin D	KIF11
Ophiopogonin D	NME2
Ophiopogonin D	DCK
Ophiopogonin D	MME
Ophiopogonin D	GSTA3
Ophiopogonin D	WARS
Ophiopogonin D	NR1H2
Ophiopogonin D	ZAP70
Ophiopogonin D	APAF1
Ophiopogonin D	LGALS2
Ophiopogonin D	MAPK12
Ophiopogonin D	AR
Ophiopogonin D	TGFBR1
Ophiopogonin D	MAPK14
Ophiopogonin D	HPRT1
Ophiopogonin D	ITPKA
Ophiopogonin D	PLA2G2A
Ophiopogonin D	NT5M
Ophiopogonin D	F11
Ophiopogonanone E	HRAS
Ophiopogonanone E	CDK2
Ophiopogonanone E	DCK
Ophiopogonanone E	ELANE
Ophiopogonanone E	ABL1
Ophiopogonanone E	CRABP2
Ophiopogonanone E	BACE1
Ophiopogonanone E	AKR1B1
Ophiopogonanone E	VDR
Ophiopogonanone E	GSTT2
Ophiopogonanone E	FGG
Ophiopogonanone E	LCK
Ophiopogonanone E	RAP2A
Ophiopogonanone E	CTSK
Ophiopogonanone E	RAB5A
Ophiopogonanone E	SULT2A1
Ophiopogonanone E	SULT2B1
Ophiopogonanone E	ABO
Ophiopogonanone E	AKR1C3
Ophiopogonanone E	NR3C2
Ophiopogonanone E	CASP1
Ophiopogonanone E	GSTP1
Ophiopogonanone E	NDST1
Ophiopogonanone E	CHEK1
Ophiopogonanone E	INSR
Ophiopogonanone E	GSTA1
Ophiopogonanone E	BTK
Ophiopogonanone E	ESR1
Ophiopogonanone E	HCK
Ophiopogonanone E	CA2
Ophiopogonanone E	FKBP1A
Ophiopogonanone E	MME
Ophiopogonanone E	GPI
Ophiopogonanone E	CTSS
Ophiopogonanone E	SULT1A1
Ophiopogonanone E	FECH
Ophiopogonanone E	UCK2
Ophiopogonanone E	PCK1
Ophiopogonanone E	HSD11B1
Ophiopogonanone E	PIK3R1
Ophiopogonanone E	ANG
Ophiopogonanone E	CCL5
Ophiopogonanone E	MMP9
Ophiopogonanone E	TYMS
Ophiopogonanone E	SPR
Ophiopogonanone E	LGALS3
Ophiopogonanone E	NT5M
Ophiopogonanone E	PNMT
Ophiopogonanone E	DTYMK
Ophiopogonanone E	HSP90AA1
Ophiopogonanone E	KAT2B
Ophiopogonanone E	SULT1E1
Ophiopogonanone E	PADI4
Ophiopogonanone E	HSD17B1
Ophiopogonanone E	NR1I2
Ophiopogonanone E	GSK3B
Ophiopogonanone E	AR
Ophiopogonanone E	HINT1
Ophiopogonanone E	SHBG
Ophiopogonanone E	DAPK1
Ophiopogonanone E	PDPK1
Ophiopogonanone E	GLO1
Ophiopogonanone E	RXRB
Ophiopogonanone E	IMPDH1
Ophiopogonanone E	AURKA
Ophiopogonanone E	PTPN1
Ophiopogonanone E	TGFB2
Ophiopogonanone E	HPGDS
Ophiopogonanone E	PFKFB1
Ophiopogonanone E	F2
Ophiopogonanone E	ADH
Ophiopogonanone E	AMD1
Ophiopogonanone E	MMP12
Ophiopogonanone E	GBA
Ophiopogonanone E	CTNNA1
Ophiopogonanone E	BIRC7
Ophiopogonanone E	MAPK10
Ophiopogonanone E	EEA1
Ophiopogonanone E	AKT1
Ophiopogonanone E	TTR
Ophiopogonanone E	GSTM2
Ophiopogonanone E	IMPDH2
Ophiopogonanone E	MET
Ophiopogonanone E	MAPK14
Ophiopogonanone E	HMGCR
Ophiopogonanone E	ALB
Ophiopogonanone E	RHEB
Ophiopogonanone E	SYK
Ophiopogonanone E	KIT
Ophiopogonanone E	METAP2
Ophiopogonanone E	PDE5A
Ophiopogonanone E	ACE
Ophiopogonanone E	MMP3
Ophiopogonanone E	HNMT
Ophiopogonanone E	JAK2
Ophiopogonanone E	EIF4E
Ophiopogonanone E	CASP3
Ophiopogonanone E	TGM3
Ophiopogonanone E	PDE4D
Ophiopogonanone E	KDR
Ophiopogonanone E	GART
Ophiopogonanone E	DUT
Ophiopogonanone E	CES1
Ophiopogonanone E	TEK
Ophiopogonanone E	ARL5B
Ophiopogonanone E	FGFR1
Ophiopogonanone E	SOD2
Ophiopogonanone E	MAOB
Ophiopogonanone E	GSTA3
Ophiopogonanone E	EPHA2
Ophiopogonanone E	KYAT1
Ophiopogonanone E	NOS2
Ophiopogonanone E	SIRT5
Ophiopogonanone E	STAT1
Ophiopogonanone E	DHFR
Ophiopogonanone E	DCXR
Ophiopogonanone E	DCPS
Ophiopogonanone E	MMP13
Ophiopogonanone E	F10
Ophiopogonanone E	CYP2C9
Ophiopogonanone E	ERBB4
Ophiopogonanone E	RNASE3
Ophiopogonanone E	TNK2
Ophiopogonanone E	PITPNA
Ophiopogonanone E	PPP1CC
Ophiopogonanone E	DHODH
Ophiopogonanone E	XIAP
Ophiopogonanone E	PRKACA
Ophiopogonanone E	CCNA2
Ophiopogonanone E	HAGH
Ophiopogonanone E	LGALS2
Ophiopogonanone E	APAF1
Ophiopogonanone E	HADH
Ophiopogonanone E	CHIT1
Ophiopogonanone E	ARG1
Ophiopogonanone E	NR3C1
Ophiopogonanone E	FABP6
Ophiopogonanone E	REN
Ophiopogonanone E	PIM1
Ophiopogonanone E	UAP1
Ophiopogonanone E	RARG
Ophiopogonanone E	SRM
Ophiopogonanone E	PDE4B
Ophiopogonanone E	ATIC
Ophiopogonanone E	PPCDC
Ophiopogonanone E	EGFR
Ophiopogonanone E	RORA
Ophiopogonanone E	EPHB4
Ophiopogonanone A	ELANE
Ophiopogonanone A	GSTA3
Ophiopogonanone A	UCK2
Ophiopogonanone A	FGG
Ophiopogonanone A	VDR
Ophiopogonanone A	CRABP2
Ophiopogonanone A	CA2
Ophiopogonanone A	SHBG
Ophiopogonanone A	THRA
Ophiopogonanone A	BACE1
Ophiopogonanone A	TGFB2
Ophiopogonanone A	CTSK
Ophiopogonanone A	AKT1
Ophiopogonanone A	HINT1
Ophiopogonanone A	UAP1
Ophiopogonanone A	FABP6
Ophiopogonanone A	ADH
Ophiopogonanone A	INSR
Ophiopogonanone A	HSD17B1
Ophiopogonanone A	RARA
Ophiopogonanone A	DHODH
Ophiopogonanone A	TTR
Ophiopogonanone A	ESR1
Ophiopogonanone A	FECH
Ophiopogonanone A	PLA2G2A
Ophiopogonanone A	ERBB4
Ophiopogonanone A	MME
Ophiopogonanone A	AKR1C3
Ophiopogonanone A	PPP1CC
Ophiopogonanone A	HSP90AA1
Ophiopogonanone A	GSTP1
Ophiopogonanone A	CDK2
Ophiopogonanone A	RAB5A
Ophiopogonanone A	PTPN1
Ophiopogonanone A	HSD11B1
Ophiopogonanone A	PIK3R1
Ophiopogonanone A	FGFR1
Ophiopogonanone A	GPI
Ophiopogonanone A	PDE4D
Ophiopogonanone A	CHEK1
Ophiopogonanone A	CCL5
Ophiopogonanone A	AR
Ophiopogonanone A	LCK
Ophiopogonanone A	METAP2
Ophiopogonanone A	MET
Ophiopogonanone A	AKR1B1
Ophiopogonanone A	SULT1E1
Ophiopogonanone A	HPRT1
Ophiopogonanone A	PADI4
Ophiopogonanone A	SIRT5
Ophiopogonanone A	SULT2B1
Ophiopogonanone A	FKBP1A
Ophiopogonanone A	RXRB
Ophiopogonanone A	PDPK1
Ophiopogonanone A	HRAS
Ophiopogonanone A	EPHA2
Ophiopogonanone A	THRB
Ophiopogonanone A	CTSB
Ophiopogonanone A	XIAP
Ophiopogonanone A	EIF4E
Ophiopogonanone A	MAPK14
Ophiopogonanone A	DHFR
Ophiopogonanone A	GSTA1
Ophiopogonanone A	DCK
Ophiopogonanone A	ALB
Ophiopogonanone A	NOS2
Ophiopogonanone A	GSTM2
Ophiopogonanone A	IMPDH2
Ophiopogonanone A	SYK
Ophiopogonanone A	ESR2
Ophiopogonanone A	SDS
Ophiopogonanone A	PCK1
Ophiopogonanone A	BST1
Ophiopogonanone A	SOD2
Ophiopogonanone A	GSTM1
Ophiopogonanone A	APAF1
Ophiopogonanone A	GSTT2
Ophiopogonanone A	CCNA2
Ophiopogonanone A	ABO
Ophiopogonanone A	GMPR
Ophiopogonanone A	NR1H4
Ophiopogonanone A	HPGDS
Ophiopogonanone A	OAT
Ophiopogonanone A	SULT1A1
Ophiopogonanone A	HADH
Ophiopogonanone A	KDR
Ophiopogonanone A	CTSS
Ophiopogonanone A	BHMT
Ophiopogonanone A	RAC1
Ophiopogonanone A	CDK6
Ophiopogonanone A	PDE5A
Ophiopogonanone A	SHMT1
Ophiopogonanone A	RORA
Ophiopogonanone A	RAP2A
Ophiopogonanone A	MAPK10
Ophiopogonanone A	DAPK1
Ophiopogonanone A	F2
Ophiopogonanone A	FKBP1B
Ophiopogonanone A	NR1I2
Ophiopogonanone A	NME2
Ophiopogonanone A	HDAC8
Ophiopogonanone A	CYP2C9
Ophiopogonanone A	TGM3
Ophiopogonanone A	MMP9
Ophiopogonanone A	RAF1
Ophiopogonanone A	MAOB
Ophiopogonanone A	FDPS
Ophiopogonanone A	KIT
Ophiopogonanone A	ABL1
Ophiopogonanone A	CASP1
Ophiopogonanone A	PRKACA
Ophiopogonanone A	CASP3
Ophiopogonanone A	CDC42
Ophiopogonanone A	PNMT
Ophiopogonanone A	AKR1C2
Ophiopogonanone A	PDE4B
Ophiopogonanone A	HMGCR
Ophiopogonanone A	MAP2K1
Ophiopogonanone A	BTK
Ophiopogonanone A	MAPK1
Ophiopogonanone A	F10
Ophiopogonanone A	EGFR
Ophiopogonanone A	PCTP
Ophiopogonanone A	RXRA
Ophiopogonanone A	ESRRG
Ophiopogonanone A	CMA1
Ophiopogonanone A	MMP8
Ophiopogonanone A	SRC
Ophiopogonanone A	TTPA
Ophiopogonanone A	OTC
Ophiopogonanone A	BIRC7
Ophiopogonanone A	MMP3
Ophiopogonanone A	HNF4G
Ophiopogonanone A	PROCR
Ophiopogonanone A	REN
Methylophiopogonone A	ELANE
Methylophiopogonone A	PTPN1
Methylophiopogonone A	SULT1E1
Methylophiopogonone A	THRA
Methylophiopogonone A	HRAS
Methylophiopogonone A	DHODH
Methylophiopogonone A	FGFR1
Methylophiopogonone A	PGR
Methylophiopogonone A	ABO
Methylophiopogonone A	VDR
Methylophiopogonone A	AKR1B1
Methylophiopogonone A	METAP2
Methylophiopogonone A	RXRB
Methylophiopogonone A	BACE1
Methylophiopogonone A	AR
Methylophiopogonone A	HSP90AA1
Methylophiopogonone A	CRABP2
Methylophiopogonone A	SYK
Methylophiopogonone A	CDK2
Methylophiopogonone A	GART
Methylophiopogonone A	MAPK14
Methylophiopogonone A	PDE4D
Methylophiopogonone A	NR1H4
Methylophiopogonone A	CA2
Methylophiopogonone A	MME
Methylophiopogonone A	TTPA
Methylophiopogonone A	ALB
Methylophiopogonone A	PCK1
Methylophiopogonone A	ADH
Methylophiopogonone A	SHBG
Methylophiopogonone A	MET
Methylophiopogonone A	HSD17B1
Methylophiopogonone A	CASP3
Methylophiopogonone A	FKBP1A
Methylophiopogonone A	LCK
Methylophiopogonone A	NR3C1
Methylophiopogonone A	FABP6
Methylophiopogonone A	GSTP1
Methylophiopogonone A	UCK2
Methylophiopogonone A	CCNA2
Methylophiopogonone A	ESR1
Methylophiopogonone A	PDPK1
Methylophiopogonone A	RAP2A
Methylophiopogonone A	F10
Methylophiopogonone A	PRKACA
Methylophiopogonone A	FECH
Methylophiopogonone A	GSTA3
Methylophiopogonone A	ERBB4
Methylophiopogonone A	DPEP1
Methylophiopogonone A	MAP2K1
Methylophiopogonone A	HPGDS
Methylophiopogonone A	AKR1C2
Methylophiopogonone A	DHFR
Methylophiopogonone A	PLA2G10
Methylophiopogonone A	ESRRG
Methylophiopogonone A	PLA2G2A
Methylophiopogonone A	CTSK
Methylophiopogonone A	FGG
Methylophiopogonone A	RORA
Methylophiopogonone A	EIF4E
Methylophiopogonone A	TTR
Methylophiopogonone A	PDE4B
Methylophiopogonone A	BIRC7
Methylophiopogonone A	SRC
Methylophiopogonone A	GPI
Methylophiopogonone A	DTYMK
Methylophiopogonone A	GSTA1
Methylophiopogonone A	SULT1A1
Methylophiopogonone A	ADAM33
Methylophiopogonone A	F2
Methylophiopogonone A	INSR
Methylophiopogonone A	GSR
Methylophiopogonone A	HMGCR
Methylophiopogonone A	SEC14L2
Methylophiopogonone A	BST1
Methylophiopogonone A	SULT2B1
Methylophiopogonone A	TGFB2
Methylophiopogonone A	PYGL
Methylophiopogonone A	HSD11B1
Methylophiopogonone A	FKBP3
Methylophiopogonone A	CHEK1
Methylophiopogonone A	BRAF
Methylophiopogonone A	HNMT
Methylophiopogonone A	XIAP
Methylophiopogonone A	KAT2B
Methylophiopogonone A	KDR
Methylophiopogonone A	NR1I2
Methylophiopogonone A	OAT
Methylophiopogonone A	MAPK10
Methylophiopogonone A	BHMT
Methylophiopogonone A	BCAT2
Methylophiopogonone A	NT5M
Methylophiopogonone A	SDS
Methylophiopogonone A	REN
Methylophiopogonone A	MMP8
Methylophiopogonone A	CASP1
Methylophiopogonone A	SULT2A1
Methylophiopogonone A	THRB
Methylophiopogonone A	ESR2
Methylophiopogonone A	GSTM2
Methylophiopogonone A	TGM3
Methylophiopogonone A	GSTZ1
Methylophiopogonone A	TGFBR1
Methylophiopogonone A	GMPR
Methylophiopogonone A	MMP9
Methylophiopogonone A	MIF
Methylophiopogonone A	RAB5A
Methylophiopogonone A	KIF11
Methylophiopogonone A	ADK
Methylophiopogonone A	RARG
Methylophiopogonone A	CTSB
Methylophiopogonone A	RXRA
Methylophiopogonone A	PNMT
Methylophiopogonone A	RARB
Methylophiopogonone A	PADI4
Methylophiopogonone A	AKT1
Methylophiopogonone A	AKR1C3
Methylophiopogonone A	DUT
Methylophiopogonone A	ADAM17
Methylophiopogonone A	GLO1
Methylophiopogonone A	PKLR
Methylophiopogonone A	AGXT
Methylophiopogonone A	IL2
Methylophiopogonone A	SOD2
Methylophiopogonone A	GSTM1
Methylophiopogonone A	RAF1
Methylophiopogonone A	FKBP1B
Methylophiopogonone A	CCL5
Methylophiopogonone A	PAH
Methylophiopogonone A	PPP1CC
Methylophiopogonone A	DAPK1
Methylophiopogonone A	CDK6
Methylophiopogonone A	CBR1
Methylophiopogonone A	KYAT1
Methylophiopogonone A	DCK
Methylophiopogonone A	UAP1
Methylophiopogonone A	GSK3B
Methylophiopogonone A	CYP2C9
Methylophiopogonone A	NOS2
Methylophiopogonanone B	ELANE
Methylophiopogonanone B	CRABP2
Methylophiopogonanone B	UCK2
Methylophiopogonanone B	SULT1E1
Methylophiopogonanone B	RXRB
Methylophiopogonanone B	VDR
Methylophiopogonanone B	REN
Methylophiopogonanone B	CASP3
Methylophiopogonanone B	TTR
Methylophiopogonanone B	METAP2
Methylophiopogonanone B	CDK2
Methylophiopogonanone B	HSD17B1
Methylophiopogonanone B	PTPN1
Methylophiopogonanone B	AKR1C3
Methylophiopogonanone B	TTPA
Methylophiopogonanone B	PDE4D
Methylophiopogonanone B	ADH
Methylophiopogonanone B	DHODH
Methylophiopogonanone B	AR
Methylophiopogonanone B	ESR1
Methylophiopogonanone B	CA2
Methylophiopogonanone B	SHBG
Methylophiopogonanone B	TGFB2
Methylophiopogonanone B	MME
Methylophiopogonanone B	ERBB4
Methylophiopogonanone B	HSD11B1
Methylophiopogonanone B	MAP2K1
Methylophiopogonanone B	PGR
Methylophiopogonanone B	FABP6
Methylophiopogonanone B	HSP90AA1
Methylophiopogonanone B	CHEK1
Methylophiopogonanone B	FECH
Methylophiopogonanone B	PIK3R1
Methylophiopogonanone B	GSTP1
Methylophiopogonanone B	BACE1
Methylophiopogonanone B	AKR1B1
Methylophiopogonanone B	LCK
Methylophiopogonanone B	PLA2G10
Methylophiopogonanone B	XIAP
Methylophiopogonanone B	F2
Methylophiopogonanone B	INSR
Methylophiopogonanone B	CTSB
Methylophiopogonanone B	MAPK14
Methylophiopogonanone B	SYK
Methylophiopogonanone B	SEC14L2
Methylophiopogonanone B	PADI4
Methylophiopogonanone B	PCK1
Methylophiopogonanone B	BRAF
Methylophiopogonanone B	FKBP1A
Methylophiopogonanone B	AURKA
Methylophiopogonanone B	HRAS
Methylophiopogonanone B	DCPS
Methylophiopogonanone B	ABL1
Methylophiopogonanone B	RARG
Methylophiopogonanone B	FKBP3
Methylophiopogonanone B	MET
Methylophiopogonanone B	SOD2
Methylophiopogonanone B	GMPR
Methylophiopogonanone B	OAT
Methylophiopogonanone B	SRC
Methylophiopogonanone B	DHFR
Methylophiopogonanone B	KIF11
Methylophiopogonanone B	FGFR1
Methylophiopogonanone B	PDPK1
Methylophiopogonanone B	GSTA3
Methylophiopogonanone B	NR3C1
Methylophiopogonanone B	ALB
Methylophiopogonanone B	MAPK10
Methylophiopogonanone B	HCK
Methylophiopogonanone B	DPEP1
Methylophiopogonanone B	FGG
Methylophiopogonanone B	NR1I2
Methylophiopogonanone B	DCK
Methylophiopogonanone B	EIF4E
Methylophiopogonanone B	IGF1R
Methylophiopogonanone B	KDR
Methylophiopogonanone B	ABO
Methylophiopogonanone B	CDK6
Methylophiopogonanone B	FKBP1B
Methylophiopogonanone B	DAPK1
Methylophiopogonanone B	PDE5A
Methylophiopogonanone B	KIT
Methylophiopogonanone B	CCNA2
Methylophiopogonanone B	CTSS
Methylophiopogonanone B	GSTA1
Methylophiopogonanone B	THRB
Methylophiopogonanone B	CASP1
Methylophiopogonanone B	HPGDS
Methylophiopogonanone B	MAOB
Methylophiopogonanone B	PRKACA
Methylophiopogonanone B	SULT2B1
Methylophiopogonanone B	CYP2C9
Methylophiopogonanone B	F10
Methylophiopogonanone B	UAP1
Methylophiopogonanone B	ESRRG
Methylophiopogonanone B	PPP1CC
Methylophiopogonanone B	CTSK
Methylophiopogonanone B	HDAC8
Methylophiopogonanone B	ADAM33
Methylophiopogonanone B	MTHFD1
Methylophiopogonanone B	TYMS
Methylophiopogonanone B	GSTM2
Methylophiopogonanone B	NR1H4
Methylophiopogonanone B	GPI
Methylophiopogonanone B	PNMT
Methylophiopogonanone B	RXRA
Methylophiopogonanone B	IL2
Methylophiopogonanone B	HNMT
Methylophiopogonanone B	RBP4
Methylophiopogonanone B	EGFR
Methylophiopogonanone B	TPSB2
Methylophiopogonanone B	PRKCQ
Methylophiopogonanone B	PCTP
Methylophiopogonanone B	DPP4
Methylophiopogonanone B	RORA
Methylophiopogonanone B	ZAP70
Methylophiopogonanone B	PSAP
Methylophiopogonanone B	MAPK1
Methylophiopogonanone B	NR1H2
Methylophiopogonanone B	GSK3B
Methylophiopogonanone B	BHMT
Methylophiopogonanone B	MMP3
Methylophiopogonanone B	MMP8
Methylophiopogonanone B	HMGCR
Methylophiopogonanone B	PPARG
Methylophiopogonanone B	RAB5A
Methylophiopogonanone B	PIK3CG
Methylophiopogonanone B	LCN2
Methylophiopogonanone A	SULT1E1
Methylophiopogonanone A	UCK2
Methylophiopogonanone A	RXRB
Methylophiopogonanone A	CA2
Methylophiopogonanone A	CRABP2
Methylophiopogonanone A	GSTA3
Methylophiopogonanone A	ELANE
Methylophiopogonanone A	FGG
Methylophiopogonanone A	GSTM2
Methylophiopogonanone A	VDR
Methylophiopogonanone A	AR
Methylophiopogonanone A	CASP3
Methylophiopogonanone A	FABP6
Methylophiopogonanone A	CDK2
Methylophiopogonanone A	METAP2
Methylophiopogonanone A	TTR
Methylophiopogonanone A	REN
Methylophiopogonanone A	PDE4D
Methylophiopogonanone A	DHODH
Methylophiopogonanone A	TGFB2
Methylophiopogonanone A	PTPN1
Methylophiopogonanone A	BACE1
Methylophiopogonanone A	ESR1
Methylophiopogonanone A	GSTA1
Methylophiopogonanone A	SULT2B1
Methylophiopogonanone A	ADH
Methylophiopogonanone A	HRAS
Methylophiopogonanone A	DHFR
Methylophiopogonanone A	ERBB4
Methylophiopogonanone A	MAP2K1
Methylophiopogonanone A	SHBG
Methylophiopogonanone A	MME
Methylophiopogonanone A	HSD11B1
Methylophiopogonanone A	HINT1
Methylophiopogonanone A	PDPK1
Methylophiopogonanone A	AKR1C3
Methylophiopogonanone A	SYK
Methylophiopogonanone A	PIK3R1
Methylophiopogonanone A	PGR
Methylophiopogonanone A	GSTM1
Methylophiopogonanone A	AKR1B1
Methylophiopogonanone A	TTPA
Methylophiopogonanone A	CHEK1
Methylophiopogonanone A	EIF4E
Methylophiopogonanone A	LCK
Methylophiopogonanone A	THRB
Methylophiopogonanone A	FGFR1
Methylophiopogonanone A	PLA2G10
Methylophiopogonanone A	SEC14L2
Methylophiopogonanone A	PCK1
Methylophiopogonanone A	GSTP1
Methylophiopogonanone A	KAT2B
Methylophiopogonanone A	KIF11
Methylophiopogonanone A	CCNA2
Methylophiopogonanone A	THRA
Methylophiopogonanone A	MAPK14
Methylophiopogonanone A	BRAF
Methylophiopogonanone A	HSD17B1
Methylophiopogonanone A	RAB5A
Methylophiopogonanone A	AURKA
Methylophiopogonanone A	NR3C1
Methylophiopogonanone A	MET
Methylophiopogonanone A	HPRT1
Methylophiopogonanone A	HSP90AA1
Methylophiopogonanone A	ABL1
Methylophiopogonanone A	CTSB
Methylophiopogonanone A	XIAP
Methylophiopogonanone A	ALB
Methylophiopogonanone A	SRC
Methylophiopogonanone A	RARG
Methylophiopogonanone A	FKBP1A
Methylophiopogonanone A	F2
Methylophiopogonanone A	SOD2
Methylophiopogonanone A	FKBP3
Methylophiopogonanone A	INSR
Methylophiopogonanone A	GPI
Methylophiopogonanone A	MMP3
Methylophiopogonanone A	PLA2G2A
Methylophiopogonanone A	CTSK
Methylophiopogonanone A	ESR2
Methylophiopogonanone A	MMP9
Methylophiopogonanone A	GSTZ1
Methylophiopogonanone A	GMPR
Methylophiopogonanone A	PPP1CC
Methylophiopogonanone A	SHMT1
Methylophiopogonanone A	IL2
Methylophiopogonanone A	RAP2A
Methylophiopogonanone A	KDR
Methylophiopogonanone A	HCK
Methylophiopogonanone A	NR1I2
Methylophiopogonanone A	ABO
Methylophiopogonanone A	PADI4
Methylophiopogonanone A	RARA
Methylophiopogonanone A	PRKACA
Methylophiopogonanone A	DAPK1
Methylophiopogonanone A	RAC1
Methylophiopogonanone A	IGF1R
Methylophiopogonanone A	MTHFD1
Methylophiopogonanone A	GSTT2
Methylophiopogonanone A	HPGDS
Methylophiopogonanone A	BST1
Methylophiopogonanone A	TGM3
Methylophiopogonanone A	RORA
Methylophiopogonanone A	MAPK10
Methylophiopogonanone A	CASP1
Methylophiopogonanone A	FKBP1B
Methylophiopogonanone A	RXRA
Methylophiopogonanone A	CDK6
Methylophiopogonanone A	FDPS
Methylophiopogonanone A	DTYMK
Methylophiopogonanone A	SPR
Methylophiopogonanone A	MMP12
Methylophiopogonanone A	FECH
Methylophiopogonanone A	PDE5A
Methylophiopogonanone A	SIRT5
Methylophiopogonanone A	NR1H4
Methylophiopogonanone A	APAF1
Methylophiopogonanone A	MAOB
Methylophiopogonanone A	HADH
Methylophiopogonanone A	KIT
Methylophiopogonanone A	TPSB2
Methylophiopogonanone A	PNMT
Methylophiopogonanone A	ESRRG
Methylophiopogonanone A	DCK
Malkangunin	HSD17B1
Malkangunin	RBP4
Malkangunin	F2
Malkangunin	VDR
Malkangunin	METAP2
Malkangunin	NR1I2
Malkangunin	AR
Malkangunin	PTPN1
Malkangunin	MMP3
Malkangunin	TTPA
Malkangunin	RXRB
Malkangunin	BACE1
Malkangunin	SHBG
Malkangunin	RARG
Malkangunin	MAP2K1
Malkangunin	HSP90AA1
Malkangunin	CRABP2
Malkangunin	MAOB
Malkangunin	CYP2C9
Malkangunin	SULT2B1
Malkangunin	MMP13
Malkangunin	AKR1C2
Malkangunin	MME
Malkangunin	DHODH
Malkangunin	RXRA
[truncated: 4,364 more rows]
