# Supplementary material for: Exploring the mechanism of Shengmai Yin for coronary heart disease based on systematic pharmacology and chemoinformatics
Source: Biosci Rep. 2020 Jun 10;40(6):BSR20200286. doi: 10.1042/BSR20200286 (PMC7286881; doi:10.1042/BSR20200286)
Supplement: Supplementary Tables S1-S9 [file BSR-2020-0286_supp.zip › BSR-2020-0286_suppST8.xlsx]

## Sheet: Sheet1
Table S2 Known targets for each compound of SMY
Compounds	Compounds Targets
Wuweizisu C	ACHE
Wuweizisu C	GABRA1
Wuweizisu C	DPP4
Suchilactone	KCNH2
Suchilactone	SCN5A
Suchilactone	F10
Suchilactone	PTGS2
Suchilactone	F7
Suchilactone	ADRB2
Suchilactone	NCOA1
Suchilactone	KCNMA1
Suchilactone	CALM1
Suchilactone	CALM2
Suchilactone	CALM3
Suchilactone	PTGS1
Suchilactone	RXRA
Suchilactone	PDE3A
Suchilactone	ADRA1D
Stigmasterol	PGR
Stigmasterol	NR3C2
Stigmasterol	NCOA2
Stigmasterol	ADH1C
Stigmasterol	IGHG1
Stigmasterol	RXRA
Stigmasterol	NCOA1
Stigmasterol	PTGS1
Stigmasterol	PTGS2
Stigmasterol	ADRA2A
Stigmasterol	SLC6A2
Stigmasterol	SLC6A3
Stigmasterol	ADRB2
Stigmasterol	AKR1B1
Stigmasterol	PLAU
Stigmasterol	LTA4H
Stigmasterol	MAOB
Stigmasterol	MAOA
Stigmasterol	CTRB1
Stigmasterol	CHRM3
Stigmasterol	CHRM1
Stigmasterol	ADRB1
Stigmasterol	SCN5A
Stigmasterol	HTR2A
Stigmasterol	ADRA1A
Stigmasterol	GABRA3
Stigmasterol	CHRM2
Stigmasterol	ADRA1B
Stigmasterol	GABRA1
Stigmasterol	CHRNA7
Schizandrer B	PTGS2
Schizandrer B	TOP2A
Panaxadiol	NR3C1
Longikaurin A	CHRM1
Longikaurin A	GABRA2
Longikaurin A	GABRA3
Longikaurin A	CHRM2
Longikaurin A	PRSS1
Longikaurin A	GABRA6
Kaempferol	NOS2
Kaempferol	PTGS1
Kaempferol	AR
Kaempferol	PPARG
Kaempferol	PTGS2
Kaempferol	HSP90AA1
Kaempferol	PIK3CG
Kaempferol	NCOA2
Kaempferol	DPP4
Kaempferol	PRSS1
Kaempferol	PGR
Kaempferol	F2
Kaempferol	CHRM1
Kaempferol	NOS3
Kaempferol	GABRA2
Kaempferol	ACHE
Kaempferol	SLC6A2
Kaempferol	CHRM2
Kaempferol	ADRA1B
Kaempferol	GABRA1
Kaempferol	TOP2A
Kaempferol	TOP2A
Kaempferol	F7
Kaempferol	CALM1
Kaempferol	CALM2
Kaempferol	CALM3
Kaempferol	RELA
Kaempferol	IKBKB
Kaempferol	AKT1
Kaempferol	BCL2
Kaempferol	BAX
Kaempferol	TNF
Kaempferol	JUN
Kaempferol	AHSA1
Kaempferol	CASP3
Kaempferol	MAPK8
Kaempferol	XDH
Kaempferol	MMP1
Kaempferol	STAT1
Kaempferol	CDK1
Kaempferol	PPARG
Kaempferol	HMOX1
Kaempferol	CYP3A4
Kaempferol	CYP1A2
Kaempferol	CYP1A1
Kaempferol	ICAM1
Kaempferol	SELE
Kaempferol	VCAM1
Kaempferol	NR1I2
Kaempferol	CYP1B1
Kaempferol	ALOX5
Kaempferol	HAS2
Kaempferol	GSTP1
Kaempferol	AHR
Kaempferol	PSMD3
Kaempferol	SLC2A4
Kaempferol	NR1I3
Kaempferol	INSR
Kaempferol	DIO1
Kaempferol	PPP3CA
Kaempferol	GSTM1
Kaempferol	GSTM2
Kaempferol	AKR1C3
Kaempferol	SLPI
Inermin	PTGS1
Inermin	CHRM3
Inermin	SCN5A
Inermin	PTGS2
Inermin	HTR3A
Inermin	RXRA
Inermin	ADRA1B
Inermin	ADRB2
Inermin	ADRA1D
Inermin	SLC6A4
Inermin	PIK3CG
Inermin	CHRNA7
Inermin	IGHG1
Inermin	PRSS1
Inermin	NCOA1
Inermin	CALM1
Inermin	CALM2
Inermin	CALM3
Gomisin R	ESR1
Gomisin R	AR
Gomisin R	F10
Gomisin R	PTGS2
Gomisin R	TOP2A
Gomisin R	PRSS1
Gomisin R	PIM1
Gomisin R	NCOA2
Gomisin R	KCNMA1
Gomisin G	TOP2A
Gomisin A	F2
Gomisin A	NOS3
Gomisin A	ACHE
Girinimbin	PTGS1
Girinimbin	SCN5A
Girinimbin	PTGS2
Girinimbin	RXRA
Girinimbin	ADRB2
Girinimbin	GABRA1
Girinimbin	PIK3CG
Girinimbin	CHRNA7
Girinimbin	NCOA2
Ginsenoside Rh4	NR3C2
Ginsenoside Rh4	NCOA2
Fumarine	PTGS1
Fumarine	CHRM3
Fumarine	KCNH2
Fumarine	CHRM1
Fumarine	SCN5A
Fumarine	F10
Fumarine	CHRM5
Fumarine	PTGS2
Fumarine	HTR3A
Fumarine	F7
Fumarine	CHRM4
Fumarine	OPRD1
Fumarine	HTR2A
Fumarine	ADRA1B
Fumarine	ADRB2
Fumarine	ADRA1D
Fumarine	OPRM1
Fumarine	CALM1
Fumarine	CALM2
Fumarine	CALM3
Fumarine	SLC6A4
Fumarine	CACNA1S
Fumarine	PDE3A
Fumarine	SLC6A3
Fumarine	TOP2A
Fumarine	DRD1
Fumarine	KDR
Frutinone A	PTGS1
Frutinone A	F2
Frutinone A	AR
Frutinone A	SCN5A
Frutinone A	PPARG
Frutinone A	PTGS2
Frutinone A	RXRA
Frutinone A	PDE3A
Frutinone A	ADRB2
Frutinone A	GABRA1
Frutinone A	DPP4
Frutinone A	PIK3CG
Frutinone A	CHRNA7
Frutinone A	ACHE
Diop	SCN5A
Diop	ADRB2
Diop	CHRM3
Dianthramine	PTGS1
Dianthramine	PTGS2
Deoxyharringtonine	AR
Deoxyharringtonine	NR3C2
Beta-sitosterol	PGR
Beta-sitosterol	NCOA2
Beta-sitosterol	NR3C2
Arachidonate	PTGS1
Arachidonate	PTGS2
Arachidonate	RXRG
Arachidonate	NCOA2
Aposiopolamine	CHRM3
Aposiopolamine	CHRM1
Aposiopolamine	SLC6A2
Aposiopolamine	SLC6A3
Aposiopolamine	ADRB2
Aposiopolamine	SLC6A4
Aposiopolamine	GABRA1
Aposiopolamine	DPP4
Angeloylgomisin O	AR
Angeloylgomisin O	F10
Angeloylgomisin O	TOP2A
Alexandrin	PGR
