# Supplementary material for: Exploring the mechanism of Shengmai Yin for coronary heart disease based on systematic pharmacology and chemoinformatics
Source: Biosci Rep. 2020 Jun 10;40(6):BSR20200286. doi: 10.1042/BSR20200286 (PMC7286881; doi:10.1042/BSR20200286)
Supplement: Supplementary Tables S1-S9 [file BSR-2020-0286_supp.zip › BSR-2020-0286_suppST9.xlsx]

## Sheet: Sheet1
Table S3 Coronary Heart Disease Genes
Gene Symbol	Description	Category	Gifts	GC Id	Relevance score
APOE	Apolipoprotein E	Protein Coding	52	GC19P044906	44.51
APOA1	Apolipoprotein A1	Protein Coding	51	GC11M116835	39.62
APOB	Apolipoprotein B	Protein Coding	46	GC02M020956	38.6
LPL	Lipoprotein Lipase	Protein Coding	51	GC08P019901	37.65
LDLR	Low Density Lipoprotein Receptor	Protein Coding	50	GC19P011061	36
APOC3	Apolipoprotein C3	Protein Coding	44	GC11P116829	26.52
CRP	C-Reactive Protein	Protein Coding	48	GC01M159714	26.43
PON1	Paraoxonase 1	Protein Coding	47	GC07M095297	24.84
ABCA1	ATP Binding Cassette Subfamily A Member 1	Protein Coding	49	GC09M104781	24.74
COG2	Component Of Oligomeric Golgi Complex 2	Protein Coding	41	GC01P230642	24.52
NOS3	Nitric Oxide Synthase 3	Protein Coding	52	GC07P150990	22.61
APOA2	Apolipoprotein A2	Protein Coding	45	GC01M161222	22.27
ADIPOQ	Adiponectin, C1Q And Collagen Domain Containing	Protein Coding	46	GC03P186842	21.87
ACE	Angiotensin I Converting Enzyme	Protein Coding	50	GC17P063477	21.62
CETP	Cholesteryl Ester Transfer Protein	Protein Coding	48	GC16P056961	20.98
SERPINE1	Serpin Family E Member 1	Protein Coding	52	GC07P101127	20.78
CHDS2	Coronary Heart Disease, Susceptibility To, 2	Genetic Locus	3	GC02U900242	20.57
CHDS3	Coronary Heart Disease, Susceptibility To, 3	Genetic Locus	3	GC0XU900293	20.57
CHDS4	Coronary Heart Disease, Susceptibility To, 4	Genetic Locus	3	GC14U900321	20.03
CHDS8	Coronary Heart Disease, Susceptibility To, 8	Genetic Locus	2	GC09U901222	20.03
CHDS9	Coronary Heart Disease, Suscpetibility To, 9	Genetic Locus	2	GC08U901174	20.03
LPA	Lipoprotein(A)	Protein Coding	42	GC06M160531	19.94
HMGCR	3-Hydroxy-3-Methylglutaryl-CoA Reductase	Protein Coding	46	GC05P075336	19.05
LIPC	Lipase C, Hepatic Type	Protein Coding	46	GC15P058410	18.95
CHDS1	Coronary Heart Disease, Susceptibility To, 1	Genetic Locus	3	GC16U900003	18.85
MTHFR	Methylenetetrahydrofolate Reductase	Protein Coding	49	GC01M011785	17.56
MIR145	MicroRNA 145	RNA Gene	21	GC05P149430	17.4
CX3CR1	C-X3-C Motif Chemokine Receptor 1	Protein Coding	46	GC03M039279	17.35
MIR155	MicroRNA 155	RNA Gene	17	GC21P025573	17.11
MIR208A	MicroRNA 208a	RNA Gene	18	GC14M023388	17.07
APOA5	Apolipoprotein A5	Protein Coding	45	GC11M116789	16.6
MIR126	MicroRNA 126	RNA Gene	21	GC09P136670	16.46
MIR140	MicroRNA 140	RNA Gene	20	GC16P069934	16.37
MIR17	MicroRNA 17	RNA Gene	20	GC13P091350	16.37
MIR182	MicroRNA 182	RNA Gene	18	GC07M129770	16.37
MIR92B	MicroRNA 92b	RNA Gene	16	GC01P155195	16.37
SELP	Selectin P	Protein Coding	47	GC01M169558	15.54
INS	Insulin	Protein Coding	49	GC11M002159	15.37
IL6	Interleukin 6	Protein Coding	50	GC07P022765	15.36
F7	Coagulation Factor VII	Protein Coding	48	GC13P113105	15.25
AGTR1	Angiotensin II Receptor Type 1	Protein Coding	51	GC03P148697	15.25
PLAT	Plasminogen Activator, Tissue Type	Protein Coding	50	GC08M042174	15.12
NPPB	Natriuretic Peptide B	Protein Coding	45	GC01M011858	14.36
EDN1	Endothelin 1	Protein Coding	48	GC06P012290	14.15
CDKN2A	Cyclin Dependent Kinase Inhibitor 2A	Protein Coding	52	GC09M021967	13.55
PLA2G7	Phospholipase A2 Group VII	Protein Coding	51	GC06M046704	13.53
PON2	Paraoxonase 2	Protein Coding	44	GC07M095404	13.23
VWF	Von Willebrand Factor	Protein Coding	49	GC12M005917	13.16
SELE	Selectin E	Protein Coding	45	GC01M169722	12.53
RETN	Resistin	Protein Coding	44	GC19P007669	12.4
LCAT	Lecithin-Cholesterol Acyltransferase	Protein Coding	48	GC16M067939	12.37
CDKN2B-AS1	CDKN2B Antisense RNA 1	RNA Gene	20	GC09P021994	12.03
CYBA	Cytochrome B-245 Alpha Chain	Protein Coding	47	GC16M088643	11.78
APOA4	Apolipoprotein A4	Protein Coding	43	GC11M116820	11.76
CDKN2B	Cyclin Dependent Kinase Inhibitor 2B	Protein Coding	48	GC09M022002	11.47
TNF	Tumor Necrosis Factor	Protein Coding	53	GC06P032604	11.38
ALB	Albumin	Protein Coding	51	GC04P073397	10.51
OLR1	Oxidized Low Density Lipoprotein Receptor 1	Protein Coding	45	GC12M012786	10.29
PIK3C2A	Phosphatidylinositol-4-Phosphate 3-Kinase Catalytic Subunit Type 2 Alpha	Protein Coding	46	GC11M017144	9.63
CD36	CD36 Molecule	Protein Coding	50	GC07P080369	9.33
MIR221	MicroRNA 221	RNA Gene	20	GC0XM045746	9.21
IRS1	Insulin Receptor Substrate 1	Protein Coding	48	GC02M226731	9.04
TNNT2	Troponin T2, Cardiac Type	Protein Coding	49	GC01M201359	8.96
IL1RN	Interleukin 1 Receptor Antagonist	Protein Coding	49	GC02P114265	8.92
MRAS	Muscle RAS Oncogene Homolog	Protein Coding	46	GC03P138347	8.73
NPPA	Natriuretic Peptide A	Protein Coding	48	GC01M011846	8.39
PPBP	Pro-Platelet Basic Protein	Protein Coding	45	GC04M073986	8.33
SOCS1	Suppressor Of Cytokine Signaling 1	Protein Coding	45	GC16M011255	8.31
PF4	Platelet Factor 4	Protein Coding	44	GC04M073980	8.3
ADRB1	Adrenoceptor Beta 1	Protein Coding	49	GC10P114044	8.28
GAS5	Growth Arrest Specific 5	RNA Gene	22	GC01M174067	8.24
MIR222	MicroRNA 222	RNA Gene	20	GC0XM045747	8.24
HS3ST1	Heparan Sulfate-Glucosamine 3-Sulfotransferase 1	Protein Coding	43	GC04M011394	8.18
H19	H19 Imprinted Maternally Expressed Transcript	RNA Gene	28	GC11M001995	8.18
IGF2-AS	IGF2 Antisense RNA	RNA Gene	25	GC11P002140	8.18
HOTTIP	HOXA Distal Transcript Antisense RNA	RNA Gene	21	GC07P027198	8.18
WFDC21P	WAP Four-Disulfide Core Domain 21, Pseudogene	Pseudogene	14	GC17M060085	8.18
lnc-KDM5D-4		RNA Gene	2	GC0YM020519	8.18
KNG1	Kininogen 1	Protein Coding	45	GC03P186717	8.17
MMP3	Matrix Metallopeptidase 3	Protein Coding	52	GC11M102835	8.12
TNNI3	Troponin I3, Cardiac Type	Protein Coding	50	GC19M055151	7.59
MB	Myoglobin	Protein Coding	45	GC22M035606	6.8
ADM	Adrenomedullin	Protein Coding	45	GC11P010304	6.74
APOC2	Apolipoprotein C2	Protein Coding	46	GC19P044945	6.74
PCSK9	Proprotein Convertase Subtilisin/Kexin Type 9	Protein Coding	52	GC01P055039	6.59
FABP3	Fatty Acid Binding Protein 3	Protein Coding	45	GC01M031365	6.46
PLG	Plasminogen	Protein Coding	49	GC06P160702	6.41
ELN	Elastin	Protein Coding	45	GC07P074027	6.3
ADORA1	Adenosine A1 Receptor	Protein Coding	48	GC01P203090	5.99
NKX2-5	NK2 Homeobox 5	Protein Coding	45	GC05M173232	5.97
TBX1	T-Box Transcription Factor 1	Protein Coding	44	GC22P019747	5.97
RMST	Rhabdomyosarcoma 2 Associated Transcript	RNA Gene	20	GC12P097431	5.97
KALRN	Kalirin RhoGEF Kinase	Protein Coding	44	GC03P124033	5.95
VEGFA	Vascular Endothelial Growth Factor A	Protein Coding	50	GC06P043770	5.88
IL1B	Interleukin 1 Beta	Protein Coding	49	GC02M112829	5.85
KIF6	Kinesin Family Member 6	Protein Coding	38	GC06M039985	5.83
SERPINB6	Serpin Family B Member 6	Protein Coding	44	GC06M002948	5.47
TGM4	Transglutaminase 4	Protein Coding	40	GC03P044874	5.47
SOD1	Superoxide Dismutase 1	Protein Coding	53	GC21P031659	5.06
PPARG	Peroxisome Proliferator Activated Receptor Gamma	Protein Coding	54	GC03P012287	4.97
LEP	Leptin	Protein Coding	49	GC07P128241	4.81
PECAM1	Platelet And Endothelial Cell Adhesion Molecule 1	Protein Coding	42	GC17M064319	4.59
AGT	Angiotensinogen	Protein Coding	50	GC01M230702	4.5
F2	Coagulation Factor II, Thrombin	Protein Coding	50	GC11P046720	4.1
ICAM1	Intercellular Adhesion Molecule 1	Protein Coding	52	GC19P010270	4.05
KDR	Kinase Insert Domain Receptor	Protein Coding	54	GC04M055078	4.05
THBD	Thrombomodulin	Protein Coding	45	GC20M023026	3.94
PHACTR1	Phosphatase And Actin Regulator 1	Protein Coding	38	GC06P012717	3.89
ESR1	Estrogen Receptor 1	Protein Coding	54	GC06P151656	3.88
APOC1	Apolipoprotein C1	Protein Coding	41	GC19P044914	3.84
SCARB1	Scavenger Receptor Class B Member 1	Protein Coding	46	GC12M124776	3.82
MMP9	Matrix Metallopeptidase 9	Protein Coding	54	GC20P046008	3.48
ITGB3	Integrin Subunit Beta 3	Protein Coding	50	GC17P047254	3.45
IL10	Interleukin 10	Protein Coding	48	GC01M206767	3.29
HFE	Homeostatic Iron Regulator	Protein Coding	45	GC06P026087	3.26
SHBG	Sex Hormone Binding Globulin	Protein Coding	42	GC17P007613	3.24
CYP2C19	Cytochrome P450 Family 2 Subfamily C Member 19	Protein Coding	48	GC10P094762	3.23
IL18	Interleukin 18	Protein Coding	45	GC11M112143	3.18
F5	Coagulation Factor V	Protein Coding	47	GC01M169511	3.16
USF1	Upstream Transcription Factor 1	Protein Coding	44	GC01M161039	3.1
HSPD1	Heat Shock Protein Family D (Hsp60) Member 1	Protein Coding	49	GC02M197486	3.09
FLT1	Fms Related Tyrosine Kinase 1	Protein Coding	52	GC13M028300	3.09
IL6R	Interleukin 6 Receptor	Protein Coding	49	GC01P154405	3.05
EPHX2	Epoxide Hydrolase 2	Protein Coding	48	GC08P027490	2.96
GP1BA	Glycoprotein Ib Platelet Subunit Alpha	Protein Coding	46	GC17P004932	2.92
CST3	Cystatin C	Protein Coding	46	GC20M023608	2.92
CXCL12	C-X-C Motif Chemokine Ligand 12	Protein Coding	46	GC10M044370	2.91
COL4A2	Collagen Type IV Alpha 2 Chain	Protein Coding	46	GC13P110305	2.91
PSRC1	Proline And Serine Rich Coiled-Coil 1	Protein Coding	38	GC01M109279	2.89
LCN2	Lipocalin 2	Protein Coding	45	GC09P128149	2.88
CCL2	C-C Motif Chemokine Ligand 2	Protein Coding	49	GC17P034255	2.82
HP	Haptoglobin	Protein Coding	45	GC16P072089	2.8
IGF1	Insulin Like Growth Factor 1	Protein Coding	50	GC12M102395	2.79
MTTP	Microsomal Triglyceride Transfer Protein	Protein Coding	46	GC04P099563	2.79
TGFB1	Transforming Growth Factor Beta 1	Protein Coding	53	GC19M041301	2.77
KCNE2	Potassium Voltage-Gated Channel Subfamily E Regulatory Subunit 2	Protein Coding	42	GC21P034364	2.76
SERPINC1	Serpin Family C Member 1	Protein Coding	49	GC01M174094	2.76
CAT	Catalase	Protein Coding	51	GC11P034460	2.74
VCAM1	Vascular Cell Adhesion Molecule 1	Protein Coding	47	GC01P100719	2.71
FGB	Fibrinogen Beta Chain	Protein Coding	47	GC04P154564	2.69
LTA	Lymphotoxin Alpha	Protein Coding	44	GC06P032602	2.68
NPC1L1	NPC1 Like Intracellular Cholesterol Transporter 1	Protein Coding	45	GC07M044512	2.66
DNM2	Dynamin 2	Protein Coding	51	GC19P010718	2.57
ADH1B	Alcohol Dehydrogenase 1B (Class I), Beta Polypeptide	Protein Coding	44	GC04M099304	2.57
CHKB	Choline Kinase Beta	Protein Coding	46	GC22M050578	2.56
CXCL8	C-X-C Motif Chemokine Ligand 8	Protein Coding	43	GC04P073740	2.56
MMP1	Matrix Metallopeptidase 1	Protein Coding	53	GC11M102810	2.53
BUD13	BUD13 Homolog	Protein Coding	36	GC11M116749	2.52
GPT	Glutamic--Pyruvic Transaminase	Protein Coding	42	GC08P144502	2.51
PON3	Paraoxonase 3	Protein Coding	44	GC07M095359	2.5
CELSR2	Cadherin EGF LAG Seven-Pass G-Type Receptor 2	Protein Coding	42	GC01P109250	2.48
IL2	Interleukin 2	Protein Coding	46	GC04M122451	2.47
GGT1	Gamma-Glutamyltransferase 1	Protein Coding	47	GC22P024583	2.46
GCG	Glucagon	Protein Coding	42	GC02M162142	2.42
CD14	CD14 Molecule	Protein Coding	46	GC05M140631	2.39
ALDH2	Aldehyde Dehydrogenase 2 Family Member	Protein Coding	52	GC12P111766	2.38
HMOX1	Heme Oxygenase 1	Protein Coding	53	GC22P035380	2.34
ITGA2	Integrin Subunit Alpha 2	Protein Coding	47	GC05P052989	2.34
IFNG	Interferon Gamma	Protein Coding	49	GC12M068064	2.33
PPARA	Peroxisome Proliferator Activated Receptor Alpha	Protein Coding	47	GC22P046150	2.31
SOD2	Superoxide Dismutase 2	Protein Coding	52	GC06M159669	2.29
ITGA2B	Integrin Subunit Alpha 2b	Protein Coding	52	GC17M044374	2.29
GHR	Growth Hormone Receptor	Protein Coding	48	GC05P042429	2.29
ZPR1	ZPR1 Zinc Finger	Protein Coding	36	GC11M116777	2.25
PTGS2	Prostaglandin-Endoperoxide Synthase 2	Protein Coding	50	GC01M186640	2.24
IL1A	Interleukin 1 Alpha	Protein Coding	45	GC02M112773	2.23
C3	Complement C3	Protein Coding	49	GC19M006677	2.21
GSTT1	Glutathione S-Transferase Theta 1	Protein Coding	34	GC22Mi00270	2.21
GSTM1	Glutathione S-Transferase Mu 1	Protein Coding	42	GC01P109687	2.19
P2RY12	Purinergic Receptor P2Y12	Protein Coding	49	GC03M151336	2.18
LEPR	Leptin Receptor	Protein Coding	50	GC01P065421	2.16
LIPE	Lipase E, Hormone Sensitive Type	Protein Coding	49	GC19M042401	2.13
CCR5	C-C Motif Chemokine Receptor 5 (Gene/Pseudogene)	Protein Coding	48	GC03P046387	2.13
CYP11B2	Cytochrome P450 Family 11 Subfamily B Member 2	Protein Coding	48	GC08M142910	2.13
ALOX5AP	Arachidonate 5-Lipoxygenase Activating Protein	Protein Coding	44	GC13P030713	2.12
CD40LG	CD40 Ligand	Protein Coding	49	GC0XP136649	2.11
SAA4	Serum Amyloid A4, Constitutive	Protein Coding	40	GC11M018234	2.1
ZNF627	Zinc Finger Protein 627	Protein Coding	37	GC19P011570	2.09
SPC24	SPC24 Component Of NDC80 Kinetochore Complex	Protein Coding	36	GC19M011131	2.09
INSR	Insulin Receptor	Protein Coding	55	GC19M007112	2.09
SH2B3	SH2B Adaptor Protein 3	Protein Coding	47	GC12P111405	2.08
FABP2	Fatty Acid Binding Protein 2	Protein Coding	44	GC04M119317	2.07
LIPG	Lipase G, Endothelial Type	Protein Coding	44	GC18P049560	2.07
ACP5	Acid Phosphatase 5, Tartrate Resistant	Protein Coding	48	GC19M011574	2.06
AGER	Advanced Glycosylation End-Product Specific Receptor	Protein Coding	45	GC06M032180	2.05
TLR4	Toll Like Receptor 4	Protein Coding	52	GC09P117704	2.05
TYK2	Tyrosine Kinase 2	Protein Coding	54	GC19M010350	2.04
DNMT1	DNA Methyltransferase 1	Protein Coding	52	GC19M010133	2.04
INPP5D	Inositol Polyphosphate-5-Phosphatase D	Protein Coding	47	GC02P233059	2.04
ILF3	Interleukin Enhancer Binding Factor 3	Protein Coding	40	GC19P010625	2.04
BSND	Barttin CLCNK Type Accessory Beta Subunit	Protein Coding	40	GC01P054998	2.04
EVC	EvC Ciliary Complex Subunit 1	Protein Coding	39	GC04P005712	2.04
ELAVL3	ELAV Like RNA Binding Protein 3	Protein Coding	38	GC19M011451	2.04
ANKS1A	Ankyrin Repeat And Sterile Alpha Motif Domain Containing 1A	Protein Coding	38	GC06P043329	2.04
HEMGN	Hemogen	Protein Coding	37	GC09M097927	2.04
BCAP29	B Cell Receptor Associated Protein 29	Protein Coding	36	GC07P107579	2.04
ANP32B	Acidic Nuclear Phosphoprotein 32 Family Member B	Protein Coding	36	GC09P097983	2.04
ZBTB2	Zinc Finger And BTB Domain Containing 2	Protein Coding	36	GC06M151364	2.04
ZNF439	Zinc Finger Protein 439	Protein Coding	34	GC19P011837	2.04
ZNF440	Zinc Finger Protein 440	Protein Coding	33	GC19P011814	2.04
ZNF441	Zinc Finger Protein 441	Protein Coding	33	GC19P011767	2.04
KRI1	KRI1 Homolog	Protein Coding	33	GC19M010553	2.04
ZNF700	Zinc Finger Protein 700	Protein Coding	33	GC19P011927	2.04
ZNF823	Zinc Finger Protein 823	Protein Coding	32	GC19M011721	2.04
FDX2	Ferredoxin 2	Protein Coding	30	GC19M010311	2.04
C19orf38	Chromosome 19 Open Reading Frame 38	Protein Coding	30	GC19P010837	2.04
SWSAP1	SWIM-Type Zinc Finger 7 Associated Protein 1	Protein Coding	29	GC19P011374	2.04
CCDC159	Coiled-Coil Domain Containing 159	Protein Coding	28	GC19P011344	2.04
ZNF491	Zinc Finger Protein 491	Protein Coding	28	GC19P011773	2.04
TIMM29	Translocase Of Inner Mitochondrial Membrane 29	Protein Coding	25	GC19P010929	2.04
C10orf142	Chromosome 10 Open Reading Frame 142	RNA Gene	17	GC10P044292	2.04
LINC00841	Long Intergenic Non-Protein Coding RNA 841	RNA Gene	13	GC10P043909	2.04
ZNF433-AS1	ZNF433 And ZNF878 Antisense RNA 1	RNA Gene	10	GC19P011988	2.04
RN7SL608P	RNA, 7SL, Cytoplasmic 608, Pseudogene	Pseudogene	9	GC17P002683	2.04
PRMT5P1	Protein Arginine Methyltransferase 5 Pseudogene 1	Pseudogene	7	GC04M147458	2.04
ZNF887P	Zinc Finger Protein 887, Pseudogene	Pseudogene	7	GC19P011652	2.04
ENSG00000229116		RNA Gene	6	GC10M044285	2.04
ENSG00000214955		RNA Gene	6	GC21P034205	2.04
ENSG00000237590		RNA Gene	5	GC10M044259	2.04
ENSG00000278215		Pseudogene	5	GC11M126376	2.04
piR-43107-137		RNA Gene	4	GC19P011109	2.04
lnc-FLT3-2		RNA Gene	4	GC13M028374	2.04
piR-47211-634		RNA Gene	4	GC08M019933	2.04
lnc-SRPRA-7		RNA Gene	4	GC11M126436	2.04
lnc-SPC24-1		RNA Gene	4	GC19M011088	2.04
ENSG00000213304		Pseudogene	4	GC19P011522	2.04
ENSG00000224477		RNA Gene	4	GC06P160699	2.04
HSALNG0063781		RNA Gene	4	GC08P019960	2.04
ENSG00000272657		RNA Gene	4	GC21P034073	2.04
lnc-NGEF-1		RNA Gene	3	GC02M233115	2.04
lnc-CXCL12-6		RNA Gene	3	GC10M044131	2.04
ENSG00000243831		Pseudogene	3	GC06M160666	2.04
lnc-TMEM184C-2		RNA Gene	2	GC04P147486	2.04
NONHSAG039062.2		RNA Gene	2	GC04P147481	2.04
FGA	Fibrinogen Alpha Chain	Protein Coding	48	GC04M154583	2.03
PPARD	Peroxisome Proliferator Activated Receptor Delta	Protein Coding	48	GC06P043340	2.03
MPO	Myeloperoxidase	Protein Coding	51	GC17M058269	2.02
VAMP8	Vesicle Associated Membrane Protein 8	Protein Coding	42	GC02P085561	2.02
LPXN	Leupaxin	Protein Coding	41	GC11M059021	2.01
CLU	Clusterin	Protein Coding	48	GC08M027596	2.01
GCKR	Glucokinase Regulator	Protein Coding	42	GC02P027496	2
ADRB2	Adrenoceptor Beta 2	Protein Coding	50	GC05P148825	2
AR	Androgen Receptor	Protein Coding	54	GC0XP067544	1.98
GDF15	Growth Differentiation Factor 15	Protein Coding	43	GC19P020745	1.96
PAPPA	Pappalysin 1	Protein Coding	42	GC09P116163	1.96
TNFRSF1A	TNF Receptor Superfamily Member 1A	Protein Coding	50	GC12M006328	1.93
GSR	Glutathione-Disulfide Reductase	Protein Coding	49	GC08M030678	1.92
ABCG5	ATP Binding Cassette Subfamily G Member 5	Protein Coding	45	GC02M043806	1.9
TFPI	Tissue Factor Pathway Inhibitor	Protein Coding	46	GC02M187464	1.9
TNFRSF11B	TNF Receptor Superfamily Member 11b	Protein Coding	49	GC08M118923	1.87
FN1	Fibronectin 1	Protein Coding	51	GC02M215360	1.86
PLA2G2A	Phospholipase A2 Group IIA	Protein Coding	47	GC01M019975	1.86
F13A1	Coagulation Factor XIII A Chain	Protein Coding	48	GC06M006144	1.85
TCF21	Transcription Factor 21	Protein Coding	37	GC06P133889	1.83
GNB3	G Protein Subunit Beta 3	Protein Coding	48	GC12P006839	1.82
PLTP	Phospholipid Transfer Protein	Protein Coding	43	GC20M045898	1.82
F2R	Coagulation Factor II Thrombin Receptor	Protein Coding	48	GC05P076716	1.81
CALCA	Calcitonin Related Polypeptide Alpha	Protein Coding	44	GC11M014945	1.81
ADAMTS13	ADAM Metallopeptidase With Thrombospondin Type 1 Motif 13	Protein Coding	48	GC09P133414	1.8
HDLCQ1	High Density Lipoprotein Cholesterol Level QTL 1	Genetic Locus	6	GC09U900262	1.8
THBS1	Thrombospondin 1	Protein Coding	46	GC15P039581	1.8
MIF	Macrophage Migration Inhibitory Factor	Protein Coding	50	GC22P023894	1.79
ACE2	Angiotensin I Converting Enzyme 2	Protein Coding	49	GC0XM015494	1.79
CYP19A1	Cytochrome P450 Family 19 Subfamily A Member 1	Protein Coding	50	GC15M051208	1.78
SELPLG	Selectin P Ligand	Protein Coding	44	GC12M108621	1.77
FADS1	Fatty Acid Desaturase 1	Protein Coding	44	GC11M061799	1.77
ABCG8	ATP Binding Cassette Subfamily G Member 8	Protein Coding	43	GC02P043828	1.76
F8	Coagulation Factor VIII	Protein Coding	47	GC0XM154835	1.76
PALLD	Palladin, Cytoskeletal Associated Protein	Protein Coding	43	GC04P168497	1.76
MMP8	Matrix Metallopeptidase 8	Protein Coding	48	GC11M102617	1.76
PTGS1	Prostaglandin-Endoperoxide Synthase 1	Protein Coding	48	GC09P122370	1.75
ELANE	Elastase, Neutrophil Expressed	Protein Coding	48	GC19P000854	1.75
CYP2C8	Cytochrome P450 Family 2 Subfamily C Member 8	Protein Coding	49	GC10M095038	1.74
CYP7A1	Cytochrome P450 Family 7 Subfamily A Member 1	Protein Coding	44	GC08M058476	1.74
TIMP1	TIMP Metallopeptidase Inhibitor 1	Protein Coding	46	GC0XP047583	1.74
CBS	Cystathionine Beta-Synthase	Protein Coding	49	GC21M043053	1.74
CPB2	Carboxypeptidase B2	Protein Coding	46	GC13M046053	1.73
SULT1A3	Sulfotransferase Family 1A Member 3	Protein Coding	37	GC16P030199	1.72
IGFBP3	Insulin Like Growth Factor Binding Protein 3	Protein Coding	46	GC07M045912	1.72
NPY	Neuropeptide Y	Protein Coding	46	GC07P024290	1.72
G6PD	Glucose-6-Phosphate Dehydrogenase	Protein Coding	52	GC0XM154531	1.71
NOS1	Nitric Oxide Synthase 1	Protein Coding	50	GC12M117208	1.71
KCNJ5	Potassium Inwardly Rectifying Channel Subfamily J Member 5	Protein Coding	49	GC11P128891	1.7
MMP2	Matrix Metallopeptidase 2	Protein Coding	54	GC16P055390	1.7
MYH15	Myosin Heavy Chain 15	Protein Coding	40	GC03M108380	1.7
SNX19	Sorting Nexin 19	Protein Coding	37	GC11M130890	1.7
PPP1R17	Protein Phosphatase 1 Regulatory Subunit 17	Protein Coding	36	GC07P031726	1.7
FGF21	Fibroblast Growth Factor 21	Protein Coding	41	GC19P048757	1.69
SLC17A5	Solute Carrier Family 17 Member 5	Protein Coding	45	GC06M073593	1.69
SMARCA4	SWI/SNF Related, Matrix Associated, Actin Dependent Regulator Of Chromatin, Subfamily A, Member 4	Protein Coding	52	GC19P010932	1.68
NR3C1	Nuclear Receptor Subfamily 3 Group C Member 1	Protein Coding	51	GC05M143277	1.68
PROC	Protein C, Inactivator Of Coagulation Factors Va And VIIIa	Protein Coding	50	GC02P127418	1.67
GHRL	Ghrelin And Obestatin Prepropeptide	Protein Coding	44	GC03M010285	1.66
ANGPTL4	Angiopoietin Like 4	Protein Coding	46	GC19P008363	1.66
DEFA1	Defensin Alpha 1	Protein Coding	40	GC08M006977	1.64
CCR2	C-C Motif Chemokine Receptor 2	Protein Coding	46	GC03P046356	1.63
PRDX5	Peroxiredoxin 5	Protein Coding	48	GC11P064317	1.63
CYP2J2	Cytochrome P450 Family 2 Subfamily J Member 2	Protein Coding	45	GC01M059893	1.63
SCAP	SREBF Chaperone	Protein Coding	41	GC03M047413	1.63
AGTR2	Angiotensin II Receptor Type 2	Protein Coding	45	GC0XP116170	1.62
CYP3A4	Cytochrome P450 Family 3 Subfamily A Member 4	Protein Coding	50	GC07M099759	1.62
NAMPT	Nicotinamide Phosphoribosyltransferase	Protein Coding	49	GC07M106248	1.61
SORT1	Sortilin 1	Protein Coding	44	GC01M109310	1.6
TF	Transferrin	Protein Coding	50	GC03P133666	1.6
SMAD3	SMAD Family Member 3	Protein Coding	49	GC15P067063	1.58
FGF2	Fibroblast Growth Factor 2	Protein Coding	49	GC04P122826	1.57
MTR	5-Methyltetrahydrofolate-Homocysteine Methyltransferase	Protein Coding	48	GC01P236795	1.55
CD59	CD59 Molecule (CD59 Blood Group)	Protein Coding	48	GC11M033704	1.55
HLA-DRB1	Major Histocompatibility Complex, Class II, DR Beta 1	Protein Coding	47	GC06M032578	1.54
HIF1A	Hypoxia Inducible Factor 1 Subunit Alpha	Protein Coding	49	GC14P061695	1.53
OR13G1	Olfactory Receptor Family 13 Subfamily G Member 1	Protein Coding	32	GC01M247672	1.53
SERPINA6	Serpin Family A Member 6	Protein Coding	45	GC14M094305	1.51
IL1R1	Interleukin 1 Receptor Type 1	Protein Coding	47	GC02P102136	1.5
LOC110973015	NOS3 5' Regulatory Region	Biological Region	2	GC07U904752	1.5
